# Supplementary material for: Transcriptomic evidence of a para-inflammatory state in the middle aged lumbar spinal cord
Source: Immun Ageing. 2017 Apr 13;14:9. doi: 10.1186/s12979-017-0091-6 (PMC5390443; doi:10.1186/s12979-017-0091-6)
Supplement: Supplementary file 2 — Up and down modulated genes. Description: all genes significantly up or down modulated in LSC comparing young to middle-aged LSC. (XLSX 445 kb) [file 12979_2017_91_MOESM2_ESM.xlsx]

## Sheet: Down-Modulated_Gene_Set
Probe	t.pval	wilcox.pval	FoldChange(M/Y)	Y_Mean	M_Mean	FDR		GeneChip Array	Species Scientific Name	Annotation Date	Sequence Type	Sequence Source	Transcript ID(Array Design)	Target Description	Representative Public ID	Archival UniGene Cluster	UniGene ID	Genome Version	Alignments	Gene Title	Gene Symbol	Chromosomal Location	Unigene Cluster Type	Ensembl	Entrez Gene	SwissProt	EC	OMIM	RefSeq Protein ID	RefSeq Transcript ID	FlyBase	AGI	WormBase	MGI Name	RGD Name	SGD accession number	Gene Ontology Biological Process	Gene Ontology Cellular Component	Gene Ontology Molecular Function	Pathway	InterPro	Trans Membrane	QTL	Annotation Description	Annotation Transcript Cluster	Transcript Assignments	Annotation Notes"
1369742_at	5.02775e-05	0.00793651	0.364885	294.011	107.28	1		Rat Expression Array 230 2.0	Rattus norvegicus	2013-10-23	Consensus sequence	GenBank	Rn.9809.1	gb:NM_031610.1 /DB_XREF=gi:13928833 /GEN=Kcnj3 /FEA=FLmRNA /CNT=7 /TID=Rn.9809.1 /TIER=FL /STK=1 /UG=Rn.9809 /LL=50599 /DEF=Rattus norvegicus Potassium channel, inwarding rectifying, subfamily J, member 3 (Kcnj3), mRNA. /PROD=potassium inwardly-rectifying channel, subfamilyJ, member 3 /FL=gb:U01071.1 gb:U09243.1 gb:U01141.1 gb:NM_031610.1 gb:L25264.1	NM_031610	Rn.9809	Rn.232088 /// Rn.232339 /// Rn.232782 /// Rn.232880 /// Rn.232975 /// Rn.233362	March 2012 (Rnor5.0)	chr3:46103574-46266963 (+) // 83.52 // q21	HECT and RLD domain containing E3 ubiquitin protein ligase family member 1	Herc1	chr8q24	est	ENSRNOG00000043162	315771	P63251 /// D4A3S5	---	---	XP_001075834 /// XP_236362	XM_001075834 /// XM_236362	---	---	---	---	---	---	0006464 // cellular protein modification process // inferred from electronic annotation /// 0006810 // transport // inferred from electronic annotation /// 0006811 // ion transport // inferred from electronic annotation /// 0006813 // potassium ion transport // inferred from electronic annotation /// 0010507 // negative regulation of autophagy // not recorded /// 0016567 // protein ubiquitination…	0005622 // intracellular // inferred from electronic annotation /// 0009897 // external side of plasma membrane // inferred from direct assay /// 0009986 // cell surface // inferred from direct assay /// 0016020 // membrane // inferred from electronic annotation /// 0016021 // integral to membrane // inferred from electronic annotation /// 0030315 // T-tubule // inferred from direct assay	0004842 // ubiquitin-protein ligase activity // inferred from electronic annotation /// 0005242 // inward rectifier potassium channel activity // inferred from electronic annotation /// 0005244 // voltage-gated ion channel activity // inferred from electronic annotation /// 0005515 // protein binding // inferred from electronic annotation /// 0005515 // protein binding // inferred from physical i…	---	IPR000408 // Regulator of chromosome condensation, RCC1 // 1.7E-9 /// IPR000408 // Regulator of chromosome condensation, RCC1 // 3.7E-8 /// IPR000408 // Regulator of chromosome condensation, RCC1 // 1.3E-18 /// IPR000408 // Regulator of chromosome condensation, RCC1 // 3.8E-16 /// IPR000408 // Regulator of chromosome condensation, RCC1 // 4.9E-14 /// IPR000408 // Regulator of chromosome condensat…	---	---	This probe set was annotated using the Matching Probes based pipeline to a Entrez Gene identifier using 1 transcripts. // false // Matching Probes // A	ENSRNOT00000023646(9)	ENSRNOT00000023646 // cdna:known chromosome:Rnor_5.0:8:71775427:71862567:1 gene:ENSRNOG00000043162 gene_biotype:protein_coding transcript_biotype:protein_coding // ensembl // 9 // --- /// Y12259 // R.norvegicus mRNA for Kir3.1 protein. // gb // 11 // ---	GENSCAN00000018020 // ensembl // 8 // Cross Hyb Matching Probes"
1384133_at	0.000962048	0.00793651	0.37937	3058.05	1160.13	4		Rat Expression Array 230 2.0	Rattus norvegicus	2013-10-23	Consensus sequence	GenBank	Rn.72403.1	gb:BF522755 /DB_XREF=gi:11630722 /DB_XREF=UI-R-Y0-uw-e-03-0-UI.r1 /CLONE=UI-R-Y0-uw-e-03-0-UI /FEA=EST /CNT=3 /TID=Rn.72403.1 /TIER=ConsEnd /STK=0 /UG=Rn.72403 /UG_TITLE=ESTs, Moderately similar to KF1B_RAT KINESIN-LIKE PROTEIN KIF1B (R.norvegicus)	BF522755	Rn.72403	Rn.232139 /// Rn.232884	March 2012 (Rnor5.0)	chr9:99882455-99885778 (-) // 86.56 // q36	kinesin family member 1A	Kif1a	chr9q36	est	ENSRNOG00000023993	363288	F1LM24 /// F1LNY5 /// M0RA34 /// F1M4A4 /// Q2P9S1	---	---	XP_001070053 /// XP_003750788 /// XP_003750789 /// XP_343631	XM_001070053 /// XM_003750740 /// XM_003750741 /// XM_343630	---	---	---	---	---	---	0007018 // microtubule-based movement // inferred from electronic annotation	0005634 // nucleus // inferred from electronic annotation /// 0005737 // cytoplasm // inferred from electronic annotation /// 0005871 // kinesin complex // inferred from electronic annotation /// 0005874 // microtubule // inferred from electronic annotation /// 0005875 // microtubule associated complex // inferred from electronic annotation	0000166 // nucleotide binding // inferred from electronic annotation /// 0003777 // microtubule motor activity // inferred from electronic annotation /// 0005515 // protein binding // inferred from electronic annotation /// 0005524 // ATP binding // inferred from electronic annotation /// 0005543 // phospholipid binding // inferred from electronic annotation /// 0008017 // microtubule binding // …	---	IPR000253 // Forkhead-associated (FHA) domain // 1.2E-10 /// IPR000253 // Forkhead-associated (FHA) domain // 1.2E-10 /// IPR001752 // Kinesin, motor domain // 3.1E-123 /// IPR001849 // Pleckstrin homology domain // 4.4E-14 /// IPR001849 // Pleckstrin homology domain // 4.4E-14 /// IPR022140 // Kinesin protein 1B // 2.7E-12 /// IPR022140 // Kinesin protein 1B // 2.7E-12 /// IPR022140 // Kinesin p…	---	---	This probe set was annotated using the Matching Probes based pipeline to a Entrez Gene identifier using 4 transcripts. // false // Matching Probes // A	ENSRNOT00000036061(10),ENSRNOT00000050557(10),ENSRNOT00000052345(10),ENSRNOT00000075007(10)	ENSRNOT00000036061 // cdna:known chromosome:Rnor_5.0:9:99830371:99893950:-1 gene:ENSRNOG00000023993 gene_biotype:protein_coding transcript_biotype:protein_coding // ensembl // 10 // --- /// ENSRNOT00000050557 // cdna:known chromosome:Rnor_5.0:9:99830371:99893950:-1 gene:ENSRNOG00000023993 gene_biotype:protein_coding transcript_biotype:protein_coding // ensembl // 10 // --- /// ENSRNOT00000052345 …	AM180765 // gb // 6 // Cross Hyb Matching Probes"
1379103_at	0.00071547	0.00793651	0.403591	257.671	103.994	2		Rat Expression Array 230 2.0	Rattus norvegicus	2013-10-23	Consensus sequence	GenBank	Rn.59850.1	gb:BF406246 /DB_XREF=gi:11394221 /DB_XREF=UI-R-CA1-bjf-k-14-0-UI.s1 /CLONE=UI-R-CA1-bjf-k-14-0-UI /FEA=EST /CNT=3 /TID=Rn.59850.1 /TIER=ConsEnd /STK=3 /UG=Rn.59850 /UG_TITLE=ESTs	BF406246	Rn.59850	Rn.59850	March 2012 (Rnor5.0)	chr14:55217020-55217371 (-) // 95.11 // q11	---	---	---	est	---	---	---	---	---	---	---	---	---	---	---	---	---	---	---	---	---	---	---	---	This probe set was annotated using the Accession mapped clusters based pipeline to a UniGene identifier using 3 transcripts. // false // Accession mapped clusters // E	BF406246,BF401667,BF406926	BF401667 // /DB_XREF=UI-R-CA0-bgn-c-07-0-UI.s1 /CLONE=UI-R-CA0-bgn-c-07-0-UI // gb // --- // --- /// BF406246 // /DB_XREF=UI-R-CA1-bjf-k-14-0-UI.s1 /CLONE=UI-R-CA1-bjf-k-14-0-UI // gb // --- // --- /// BF406926 // /DB_XREF=UI-R-BJ2-bpq-b-05-0-UI.s1 /CLONE=UI-R-BJ2-bpq-b-05-0-UI // gb // --- // ---	---"
1380545_at	5.06592e-05	0.00793651	0.404643	524.278	212.145	1		Rat Expression Array 230 2.0	Rattus norvegicus	2013-10-23	Consensus sequence	GenBank	Rn.63466.1	gb:BF419027 /DB_XREF=gi:11407016 /DB_XREF=UI-R-BJ2-bqm-g-02-0-UI.s1 /CLONE=UI-R-BJ2-bqm-g-02-0-UI /FEA=EST /CNT=3 /TID=Rn.63466.1 /TIER=ConsEnd /STK=2 /UG=Rn.63466 /UG_TITLE=ESTs, Highly similar to T42627 ADP-ribosylation factor-directed GTPase activating protein, isoform a - mouse (M.musculus)	BF419027	Rn.63466	Rn.63466	March 2012 (Rnor5.0)	chr7:91757278-91779280 (-) // 100.0 // q31	ArfGAP with SH3 domain, ankyrin repeat and PH domain 1	Asap1	chr7q33	full length	ENSRNOG00000005739	314961	Q1AAU6 /// F1M0L1 /// D3ZVP8	---	---	NP_001037710	NM_001044245	---	---	---	---	---	---	0030030 // cell projection organization // inferred from electronic annotation /// 0032312 // regulation of ARF GTPase activity // inferred from electronic annotation /// 0043547 // positive regulation of GTPase activity // inferred from electronic annotation /// 0060271 // cilium morphogenesis // not recorded /// 0060271 // cilium morphogenesis // inferred from sequence or structural similarity	0005737 // cytoplasm // inferred from electronic annotation /// 0016020 // membrane // inferred from electronic annotation	0005096 // GTPase activator activity // inferred from electronic annotation /// 0005515 // protein binding // inferred from electronic annotation /// 0005543 // phospholipid binding // inferred from electronic annotation /// 0008060 // ARF GTPase activator activity // inferred from electronic annotation /// 0008270 // zinc ion binding // inferred from electronic annotation /// 0046872 // metal io…	---	IPR001164 // Arf GTPase activating protein // 1.7E-39 /// IPR001164 // Arf GTPase activating protein // 1.6E-39 /// IPR001452 // Src homology-3 domain // 1.0E-12 /// IPR001452 // Src homology-3 domain // 9.6E-13 /// IPR001849 // Pleckstrin homology domain // 2.4E-12 /// IPR001849 // Pleckstrin homology domain // 2.2E-12 /// IPR011511 // Variant SH3 // 1.7E-10 /// IPR011511 // Variant SH3 // 1.6E-…	---	---	This probe set was annotated using the Matching Probes based pipeline to a Entrez Gene identifier using 6 transcripts. // false // Matching Probes // A	DQ238622(11),DQ238623(11),DQ238624(11),ENSRNOT00000031906(11),ENSRNOT00000068192(11),NM_001044245(11)	DQ238622 // Rattus norvegicus ASAP1 splice variant a (Ddef1) mRNA, complete cds, alternatively spliced. // gb // 11 // --- /// DQ238623 // Rattus norvegicus ASAP1 splice variant b (Ddef1) mRNA, complete cds, alternatively spliced. // gb // 11 // --- /// DQ238624 // Rattus norvegicus ASAP1 splice variant c (Ddef1) mRNA, complete cds, alternatively spliced. // gb // 11 // --- /// ENSRNOT00000031906…	GENSCAN00000019633 // ensembl // 6 // Cross Hyb Matching Probes"
1397505_at	0.000807111	0.00793651	0.407117	686.835	279.622	3		Rat Expression Array 230 2.0	Rattus norvegicus	2013-10-23	Consensus sequence	GenBank	Rn.69370.1	gb:BE115743 /DB_XREF=gi:8507848 /DB_XREF=UI-R-CA0-axs-d-05-0-UI.s1 /CLONE=UI-R-CA0-axs-d-05-0-UI /FEA=EST /CNT=2 /TID=Rn.69370.1 /TIER=ConsEnd /STK=1 /UG=Rn.69370 /UG_TITLE=ESTs, Moderately similar to KF1B_RAT KINESIN-LIKE PROTEIN KIF1B (R.norvegicus)	BE115743	Rn.69370	Rn.232139 /// Rn.232884	March 2012 (Rnor5.0)	chr9:99893767-99911667 (-) // 80.98 // q36	kinesin family member 1A	Kif1a	chr9q36	est	ENSRNOG00000023993	363288	F1LM24 /// F1LNY5 /// M0RA34 /// F1M4A4 /// Q2P9S1	---	---	XP_001070053 /// XP_003750788 /// XP_003750789 /// XP_343631	XM_001070053 /// XM_003750740 /// XM_003750741 /// XM_343630	---	---	---	---	---	---	0007018 // microtubule-based movement // inferred from electronic annotation	0005634 // nucleus // inferred from electronic annotation /// 0005737 // cytoplasm // inferred from electronic annotation /// 0005871 // kinesin complex // inferred from electronic annotation /// 0005874 // microtubule // inferred from electronic annotation /// 0005875 // microtubule associated complex // inferred from electronic annotation	0000166 // nucleotide binding // inferred from electronic annotation /// 0003777 // microtubule motor activity // inferred from electronic annotation /// 0005515 // protein binding // inferred from electronic annotation /// 0005524 // ATP binding // inferred from electronic annotation /// 0005543 // phospholipid binding // inferred from electronic annotation /// 0008017 // microtubule binding // …	---	IPR000253 // Forkhead-associated (FHA) domain // 1.2E-10 /// IPR000253 // Forkhead-associated (FHA) domain // 1.2E-10 /// IPR001752 // Kinesin, motor domain // 3.1E-123 /// IPR001849 // Pleckstrin homology domain // 4.4E-14 /// IPR001849 // Pleckstrin homology domain // 4.4E-14 /// IPR022140 // Kinesin protein 1B // 2.7E-12 /// IPR022140 // Kinesin protein 1B // 2.7E-12 /// IPR022140 // Kinesin p…	---	---	This probe set was annotated using the Genome Target Overlap based pipeline to a Entrez Gene identifier using 4 transcripts. // false // Genome Target Overlap // B	ENSRNOT00000036061,ENSRNOT00000050557,ENSRNOT00000052345,ENSRNOT00000075007	ENSRNOT00000036061 // cdna:known chromosome:Rnor_5.0:9:99830371:99893950:-1 gene:ENSRNOG00000023993 gene_biotype:protein_coding transcript_biotype:protein_coding // ensembl // --- // chr9:99830370-99893950(-) /// ENSRNOT00000050557 // cdna:known chromosome:Rnor_5.0:9:99830371:99893950:-1 gene:ENSRNOG00000023993 gene_biotype:protein_coding transcript_biotype:protein_coding // ensembl // --- // chr…	---"
1394347_at	0.00136693	0.00793651	0.421498	211.497	89.1456	5		Rat Expression Array 230 2.0	Rattus norvegicus	2013-10-23	Consensus sequence	GenBank	Rn.45222.2	gb:BF568007 /DB_XREF=gi:11677737 /DB_XREF=UI-R-BO0-ahx-g-09-0-UI.r1 /CLONE=UI-R-BO0-ahx-g-09-0-UI /FEA=EST /CNT=1 /TID=Rn.45222.2 /TIER=ConsEnd /STK=0 /UG=Rn.45222 /UG_TITLE=ESTs, Moderately similar to 2211333A peripheral membrane protein p230 (H.sapiens)	BF568007	Rn.45222	Rn.198228	March 2012 (Rnor5.0)	chr8:126446629-126446933 (+) // 100.0 // q32	golgin A4	Golga4	chr8q32	full length	ENSRNOG00000029910	501069	F1LPQ7 /// Q5U4E6	---	---	NP_001178009	NM_001191080	---	---	---	---	1591925	---	0000042 // protein targeting to Golgi // inferred from electronic annotation /// 0043001 // Golgi to plasma membrane protein transport // not recorded	0000139 // Golgi membrane // inferred from electronic annotation /// 0005737 // cytoplasm // not recorded /// 0005794 // Golgi apparatus // not recorded /// 0016020 // membrane // inferred from electronic annotation	0005515 // protein binding // inferred from electronic annotation /// 0051020 // GTPase binding // not recorded	---	IPR000237 // GRIP // 6.9E-15	---	Anxrr15 // Anxiety related response QTL 15 // Anxiety response // peak /// Bmd56 // Bone mineral density QTL 56 // Bone mineral density // peak /// Bp184 // Blood pressure QTL 184 // Blood pressure // flank	This probe set was annotated using the Matching Probes based pipeline to a Entrez Gene identifier using 2 transcripts. // false // Matching Probes // A	ENSRNOT00000051290(11),NM_001191080(11)	ENSRNOT00000051290 // cdna:known chromosome:Rnor_5.0:8:126393942:126483268:1 gene:ENSRNOG00000029910 gene_biotype:protein_coding transcript_biotype:protein_coding // ensembl // 11 // --- /// NM_001191080 // Rattus norvegicus golgin A4 (Golga4), mRNA. // refseq // 11 // ---	GENSCAN00000051153 // ensembl // 3 // Cross Hyb Matching Probes"
1368867_at	0.000543281	0.00793651	0.426747	330.248	140.932	4		Rat Expression Array 230 2.0	Rattus norvegicus	2013-10-23	Consensus sequence	GenBank	Rn.35512.1	gb:BF281131 /DB_XREF=gi:11212285 /DB_XREF=EST445806 /CLONE=RGIAB46 /FEA=FLmRNA /CNT=19 /TID=Rn.35512.1 /TIER=Stack /STK=8 /UG=Rn.35512 /LL=59117 /UG_GENE=Gerp95 /UG_TITLE=GERp95 /FL=gb:NM_021597.1 gb:AF195534.1	BF281131	Rn.35512	Rn.234328 /// Rn.35512	March 2012 (Rnor5.0)	chr7:114273931-114312135 (-) // 98.6 // q34	argonaute RISC catalytic component 2	Ago2	chr7q34	est /// full length	ENSRNOG00000008533	59117	Q9QZ81 /// F1LRP7	---	---	NP_067608	NM_021597	---	---	---	---	---	---	0006351 // transcription, DNA-dependent // inferred from electronic annotation /// 0006355 // regulation of transcription, DNA-dependent // inferred from electronic annotation /// 0006379 // mRNA cleavage // not recorded /// 0006417 // regulation of translation // inferred from electronic annotation /// 0009791 // post-embryonic development // inferred from electronic annotation /// 0009791 // po…	0000932 // cytoplasmic mRNA processing body // inferred from electronic annotation /// 0000932 // cytoplasmic mRNA processing body // not recorded /// 0005634 // nucleus // inferred from electronic annotation /// 0005737 // cytoplasm // not recorded /// 0005844 // polysome // inferred from electronic annotation /// 0005844 // polysome // not recorded /// 0005844 // polysome // inferred from seque…	0000340 // RNA 7-methylguanosine cap binding // inferred from electronic annotation /// 0000340 // RNA 7-methylguanosine cap binding // not recorded /// 0000340 // RNA 7-methylguanosine cap binding // inferred from sequence or structural similarity /// 0003676 // nucleic acid binding // inferred from electronic annotation /// 0003723 // RNA binding // not recorded /// 0003729 // mRNA binding // i…	---	IPR003100 // Argonaute/Dicer protein, PAZ // 1.4E-42 /// IPR003165 // Stem cell self-renewal protein Piwi // 6.1E-114 /// IPR014811 // Domain of unknown function DUF1785 // 2.6E-24	---	---	This probe set was annotated using the Genome Target Overlap based pipeline to a Entrez Gene identifier using 3 transcripts. // false // Genome Target Overlap // B	AF195534,ENSRNOT00000011898,NM_021597	AF195534 // Rattus norvegicus GERp95 mRNA, complete cds. // gb // --- // chr7:114274581-114312135(-) /// ENSRNOT00000011898 // cdna:known chromosome:Rnor_5.0:7:114274582:114312135:-1 gene:ENSRNOG00000008533 gene_biotype:protein_coding transcript_biotype:protein_coding // ensembl // --- // chr7:114274581-114312135(-) /// GENSCAN00000000122 // cdna:genscan chromosome:Rnor_5.0:7:114272952:114326166:…	---"
1392245_at	0.000226218	0.00793651	0.436245	434.279	189.452	1		Rat Expression Array 230 2.0	Rattus norvegicus	2013-10-23	Consensus sequence	GenBank	Rn.21571.1	gb:AI030231 /DB_XREF=gi:3248057 /DB_XREF=UI-R-C0-it-a-03-0-UI.s1 /CLONE=UI-R-C0-it-a-03-0-UI /FEA=EST /CNT=2 /TID=Rn.21571.1 /TIER=ConsEnd /STK=2 /UG=Rn.21571 /UG_TITLE=ESTs	AI030231	Rn.21571	Rn.146953	March 2012 (Rnor5.0)	chr18:58970366-58970759 (+) // 95.85 // q12.1	---	---	---	est	---	---	---	---	---	---	---	---	---	---	---	---	---	---	---	---	---	---	---	---	This probe set was annotated using the Accession mapped clusters based pipeline to a UniGene identifier using 2 transcripts. // false // Accession mapped clusters // E	AW522621,AI030231	AI030231 // UI-R-C0-it-a-03-0-UI.s1 Rattus norvegicus cDNA, 3' end // gb // --- // --- /// AI030231 // /DB_XREF=UI-R-C0-it-a-03-0-UI.s1 /CLONE=UI-R-C0-it-a-03-0-UI // gb // --- // --- /// AW522621 // /DB_XREF=UI-R-BO0-ahd-h-05-0-UI.s1 /CLONE=UI-R-BO0-ahd-h-05-0-UI // gb // --- // ---	---"
1378170_at	0.00113161	0.00793651	0.44527	457.745	203.82	5		Rat Expression Array 230 2.0	Rattus norvegicus	2013-10-23	Consensus sequence	GenBank	Rn.38229.1	gb:AI556957 /DB_XREF=gi:4489320 /DB_XREF=UI-R-C2p-rp-h-09-0-UI.s1 /CLONE=UI-R-C2p-rp-h-09-0-UI /FEA=EST /CNT=4 /TID=Rn.38229.1 /TIER=ConsEnd /STK=3 /UG=Rn.38229 /UG_TITLE=ESTs	AI556957	Rn.38229	Rn.17594 /// Rn.221387	March 2012 (Rnor5.0)	chr10:38549545-38549957 (+) // 72.15 // q22	AF4/FMR2 family, member 4	Aff4	chr10q22	est /// full length	ENSRNOG00000006965	303132	D3ZSX2	---	---	NP_001100471	NM_001107001	---	---	---	---	---	---	0007286 // spermatid development // inferred from electronic annotation /// 0007286 // spermatid development // not recorded	0005634 // nucleus // not recorded /// 0005730 // nucleolus // inferred from electronic annotation /// 0005730 // nucleolus // not recorded /// 0005739 // mitochondrion // inferred from electronic annotation /// 0005739 // mitochondrion // not recorded	0005515 // protein binding // inferred from electronic annotation	---	IPR007797 // Transcription factor AF4/FMR2 // 0.0	---	---	This probe set was annotated using the Matching Probes based pipeline to a Entrez Gene identifier using 2 transcripts. // false // Matching Probes // A	ENSRNOT00000009440(11),NM_001107001(11)	ENSRNOT00000009440 // cdna:known chromosome:Rnor_5.0:10:38473786:38555300:1 gene:ENSRNOG00000006965 gene_biotype:protein_coding transcript_biotype:protein_coding // ensembl // 11 // --- /// NM_001107001 // Rattus norvegicus AF4/FMR2 family, member 4 (Aff4), mRNA. // refseq // 11 // ---	---"
1390655_at	0.00074007	0.00793651	0.449054	983.622	441.7	4		Rat Expression Array 230 2.0	Rattus norvegicus	2013-10-23	Consensus sequence	GenBank	Rn.63735.1	gb:BF420653 /DB_XREF=gi:11408642 /DB_XREF=UI-R-BJ2-bpy-e-09-0-UI.s1 /CLONE=UI-R-BJ2-bpy-e-09-0-UI /FEA=EST /CNT=4 /TID=Rn.63735.1 /TIER=ConsEnd /STK=4 /UG=Rn.63735 /UG_TITLE=ESTs, Highly similar to T14155 zinc finger protein Peg3 - mouse (M.musculus)	BF420653	Rn.63735	Rn.232659 /// Rn.233475 /// Rn.49740	March 2012 (Rnor5.0)	chr1:71625990-71626529 (+) // 98.54 // q12	rCG32052-like	LOC100363005	---	est /// full length	ENSRNOG00000014791	100363005	D4AB33 /// Q810D7	---	---	---	XR_145746 /// XR_146738	---	---	---	---	---	---	0001701 // in utero embryonic development // inferred from electronic annotation /// 0001701 // in utero embryonic development // not recorded /// 0010468 // regulation of gene expression // inferred from electronic annotation /// 0010468 // regulation of gene expression // not recorded /// 0035264 // multicellular organism growth // inferred from electronic annotation /// 0035264 // multicellula…	0005622 // intracellular // inferred from electronic annotation /// 0005634 // nucleus // inferred from electronic annotation /// 0005634 // nucleus // not recorded /// 0005730 // nucleolus // not recorded /// 0005737 // cytoplasm // inferred from electronic annotation /// 0005737 // cytoplasm // not recorded	0003676 // nucleic acid binding // inferred from electronic annotation /// 0008270 // zinc ion binding // inferred from electronic annotation /// 0046872 // metal ion binding // inferred from electronic annotation	---	IPR007087 // Zinc finger, C2H2 // 2.2E-8 /// IPR007087 // Zinc finger, C2H2 // 8.5E-9	---	---	This probe set was annotated using the Matching Probes based pipeline to a Entrez Gene identifier using 1 transcripts. // false // Matching Probes // A	XR_146738(11)	ENSRNOT00000050180 // cdna:known_by_projection chromosome:Rnor_5.0:1:71615728:71626512:1 gene:ENSRNOG00000014791 gene_biotype:protein_coding transcript_biotype:protein_coding // ensembl // 11 // --- /// GENSCAN00000031131 // cdna:genscan chromosome:Rnor_5.0:1:71603406:71626512:1 transcript_biotype:protein_coding // ensembl // 11 // --- /// XR_146738 // PREDICTED: Rattus norvegicus rCG32052-like (…	---"
1370607_a_at	0.00257166	0.00793651	0.456992	553.275	252.842	4		Rat Expression Array 230 2.0	Rattus norvegicus	2013-10-23	Consensus sequence	GenBank	Rn.37438.2	gb:U02323.1 /DB_XREF=gi:408396 /FEA=FLmRNA /CNT=2 /TID=Rn.37438.2 /TIER=FL /STK=1 /UG=Rn.37438 /LL=112400 /UG_GENE=Nrg1 /DEF=Rattus norvegicus clone ndf42b neu differentiation factor mRNA, complete cds. /PROD=neu differentiation factor /FL=gb:U02319.1 gb:U02323.1	U02323	Rn.37438	Rn.37438	March 2012 (Rnor5.0)	chr16:63540648-63718612 (+) // 95.22 // q12.3	neuregulin 1	Nrg1	chr16q12.3	full length	ENSRNOG00000010392	112400	P43322 /// D4ACB2 /// D3ZC94 /// G3V9Q0 /// G3V7F0 /// Q3S2T6 /// Q52NV1 /// Q52NV2 /// Q52NV3 /// Q52R82 /// Q9ESA1 /// Q9ESA2 /// Q9ESA3 /// Q9ESA5 /// Q9ESA6 /// Q9ESA7 /// Q9ESA8 /// Q9ESA9 /// Q9ESB0 /// Q9ESB1 /// G3V7D6	---	---	NP_001258047 /// NP_001258048 /// NP_001258049 /// NP_001258050 /// NP_001258051 /// NP_001258052 /// NP_001258053 /// NP_001258054 /// NP_001258055 /// NP_001258056 /// NP_001258057 /// NP_001258058 /// NP_001258059 /// NP_113776	NM_001271118 /// NM_001271119 /// NM_001271120 /// NM_001271121 /// NM_001271122 /// NM_001271123 /// NM_001271124 /// NM_001271125 /// NM_001271126 /// NM_001271127 /// NM_001271128 /// NM_001271129 /// NM_001271130 /// NM_031588	---	---	---	---	621341	---	0000165 // MAPK cascade // inferred from electronic annotation /// 0000165 // MAPK cascade // not recorded /// 0000902 // cell morphogenesis // inferred from electronic annotation /// 0000902 // cell morphogenesis // not recorded /// 0003161 // cardiac conduction system development // inferred from electronic annotation /// 0003161 // cardiac conduction system development // not recorded /// 0003…	0005576 // extracellular region // inferred from electronic annotation /// 0005615 // extracellular space // inferred from electronic annotation /// 0005615 // extracellular space // not recorded /// 0005737 // cytoplasm // inferred from electronic annotation /// 0005737 // cytoplasm // not recorded /// 0005886 // plasma membrane // inferred from electronic annotation /// 0005886 // plasma membra…	0003712 // transcription cofactor activity // inferred from electronic annotation /// 0003712 // transcription cofactor activity // not recorded /// 0005102 // receptor binding // inferred from electronic annotation /// 0005102 // receptor binding // not recorded /// 0005176 // ErbB-2 class receptor binding // inferred from electronic annotation /// 0005176 // ErbB-2 class receptor binding // not…	---	IPR002154 // Neuregulin 1-related, C-terminal // 1.1E-261 /// IPR002154 // Neuregulin 1-related, C-terminal // 1.0E-261 /// IPR002154 // Neuregulin 1-related, C-terminal // 1.0E-261 /// IPR002154 // Neuregulin 1-related, C-terminal // 1.0E-261 /// IPR013098 // Immunoglobulin I-set // 5.5E-16 /// IPR013098 // Immunoglobulin I-set // 5.2E-16 /// IPR013098 // Immunoglobulin I-set // 5.1E-16 /// IPR0…	---	Alc11 // Alcohol consumption QTL 11 // Consumption level // flank /// Arunc1 // Aerobic running capacity QTL 1 // Aerobic running capacity // flank /// Bmd64 // Bone mineral density QTL 64 // Bone mineral density // peak /// Bss45 // Bone structure and strength QTL 45 // Bone structure // peak	This probe set was annotated using the Matching Probes based pipeline to a Entrez Gene identifier using 18 transcripts. // false // Matching Probes // A	ENSRNOT00000014147(11),ENSRNOT00000014268(11),ENSRNOT00000038549(11),ENSRNOT00000058727(11),NM_001271118(11),NM_001271119(11),NM_001271120(11),NM_001271121(11),NM_001271122(11),NM_001271125(11),NM_001271126(11),NM_001271127(11),NM_001271128(11),NM_001271129(11),NM_001271130(11),NM_031588(11),U02318(11),U02323(11)	ENSRNOT00000014147 // cdna:known chromosome:Rnor_5.0:16:63540993:63718742:1 gene:ENSRNOG00000010392 gene_biotype:protein_coding transcript_biotype:protein_coding // ensembl // 11 // --- /// ENSRNOT00000014268 // cdna:known chromosome:Rnor_5.0:16:63540993:63718742:1 gene:ENSRNOG00000010392 gene_biotype:protein_coding transcript_biotype:protein_coding // ensembl // 11 // --- /// ENSRNOT00000038549 …	---"
1389441_at	0.00322581	0.015873	0.458612	677.465	310.693	7		Rat Expression Array 230 2.0	Rattus norvegicus	2013-10-23	Consensus sequence	GenBank	Rn.42048.1	gb:BF416508 /DB_XREF=gi:11404497 /DB_XREF=UI-R-CA0-bkk-e-02-0-UI.s1 /CLONE=UI-R-CA0-bkk-e-02-0-UI /FEA=EST /CNT=8 /TID=Rn.42048.1 /TIER=Stack /STK=7 /UG=Rn.42048 /UG_TITLE=ESTs, Weakly similar to helicase (Caenorhabditis elegans) (C.elegans)	BF416508	Rn.42048	Rn.202713 /// Rn.217143	March 2012 (Rnor5.0)	chr14:73774673-73775111 (+) // 95.38 // q21	annexin V-binding protein ABP-10	Abp10	---	est	ENSRNOG00000050437	207118	P70489 /// M0RC54	---	---	XP_001060944 /// XP_003751426	XM_001060944 /// XM_003751378	---	---	---	---	---	---	---	---	0003677 // DNA binding // inferred from electronic annotation	---	---	---	---	This probe set was annotated using the Matching Probes based pipeline to a Entrez Gene identifier using 2 transcripts. // false // Matching Probes // A	D64062(11),ENSRNOT00000070998(11)	D64062 // Rattus norvegicus mRNA for annexin V-binding protein (ABP-10), partial cds. // gb // 11 // --- /// ENSRNOT00000070998 // cdna:known_by_projection chromosome:Rnor_5.0:14:73758054:73804679:1 gene:ENSRNOG00000050437 gene_biotype:protein_coding transcript_biotype:protein_coding // ensembl // 11 // --- /// GENSCAN00000057486 // cdna:genscan chromosome:Rnor_5.0:14:73725218:73776936:1 transcri…	---"
1385527_at	0.00105641	0.00793651	0.460755	120.758	55.6399	4		Rat Expression Array 230 2.0	Rattus norvegicus	2013-10-23	Consensus sequence	GenBank	Rn.32749.1	gb:AA955194 /DB_XREF=gi:4234277 /DB_XREF=UI-R-A1-du-c-11-0-UI.s1 /CLONE=UI-R-A1-du-c-11-0-UI /FEA=EST /CNT=1 /TID=Rn.32749.1 /TIER=ConsEnd /STK=1 /UG=Rn.32749 /UG_TITLE=EST, Highly similar to UBP7_HUMAN UBIQUITIN CARBOXYL-TERMINAL HYDROLASE 7 (H.sapiens)	AA955194	Rn.32749	Rn.72721	March 2012 (Rnor5.0)	chr10:5800249-5801508 (+) // 100.0 // q11	ubiquitin specific peptidase 7 (herpes virus-associated)	Usp7	chr10q12	full length	ENSRNOG00000025496	360471	Q4VSI4 /// F1LM09	EC:3.4.19.12	---	NP_001019961	NM_001024790	---	---	---	---	---	---	0006281 // DNA repair // inferred from electronic annotation /// 0006283 // transcription-coupled nucleotide-excision repair // not recorded /// 0006283 // transcription-coupled nucleotide-excision repair // inferred from sequence or structural similarity /// 0006508 // proteolysis // inferred from electronic annotation /// 0006511 // ubiquitin-dependent protein catabolic process // inferred from…	0005634 // nucleus // not recorded /// 0005634 // nucleus // inferred from sequence or structural similarity /// 0005737 // cytoplasm // inferred from electronic annotation /// 0005737 // cytoplasm // not recorded /// 0005829 // cytosol // not recorded /// 0016605 // PML body // inferred from electronic annotation	0002039 // p53 binding // not recorded /// 0004197 // cysteine-type endopeptidase activity // not recorded /// 0004197 // cysteine-type endopeptidase activity // inferred from sequence or structural similarity /// 0004221 // ubiquitin thiolesterase activity // inferred from electronic annotation /// 0004221 // ubiquitin thiolesterase activity // not recorded /// 0004221 // ubiquitin thiolesterase…	---	IPR001394 // Peptidase C19, ubiquitin carboxyl-terminal hydrolase 2 // 6.9E-62 /// IPR002083 // MATH // 5.5E-18 /// IPR024729 // Peptidase C19 domain // 5.2E-16	---	---	This probe set was annotated using the Matching Probes based pipeline to a Entrez Gene identifier using 3 transcripts. // false // Matching Probes // A	AY641530(11),ENSRNOT00000046232(11),NM_001024790(11)	AY641530 // Rattus norvegicus HAUSP (Hausp) mRNA, complete cds. // gb // 11 // --- /// ENSRNOT00000046232 // cdna:known chromosome:Rnor_5.0:10:5776625:5821051:1 gene:ENSRNOG00000025496 gene_biotype:protein_coding transcript_biotype:protein_coding // ensembl // 11 // --- /// GENSCAN00000047465 // cdna:genscan chromosome:Rnor_5.0:10:5737334:5853920:1 transcript_biotype:protein_coding // ensembl // …	---"
1376843_at	0.000709393	0.00793651	0.462593	969.956	448.695	2		Rat Expression Array 230 2.0	Rattus norvegicus	2013-10-23	Consensus sequence	GenBank	Rn.41375.1	gb:BE118651 /DB_XREF=gi:8510756 /DB_XREF=UI-R-BS1-azr-b-11-0-UI.s1 /CLONE=UI-R-BS1-azr-b-11-0-UI /FEA=EST /CNT=6 /TID=Rn.41375.1 /TIER=ConsEnd /STK=4 /UG=Rn.41375 /UG_TITLE=ESTs, Highly similar to BMR2_MOUSE Bone morphogenetic protein receptor type II precursor (BMP type II receptor) (BMPR-II) (BRK-3) (M.musculus)	BE118651	Rn.41375	Rn.166781 /// Rn.40848	March 2012 (Rnor5.0)	chr9:66477410-66479281 (+) // 91.76 // q31	bone morphogenetic protein receptor, type II (serine/threonine kinase)	Bmpr2	chr9q31	est /// full length	ENSRNOG00000022196	140590	F1LQC5 /// Q91WY9	EC:2.7.11.30	---	NP_536332	NM_080407	---	---	---	---	---	---	0001707 // mesoderm formation // not recorded /// 0001934 // positive regulation of protein phosphorylation // not recorded /// 0001938 // positive regulation of endothelial cell proliferation // not recorded /// 0001946 // lymphangiogenesis // not recorded /// 0001974 // blood vessel remodeling // not recorded /// 0003085 // negative regulation of systemic arterial blood pressure // not recorded…	0005737 // cytoplasm // inferred from direct assay /// 0005886 // plasma membrane // not recorded /// 0005887 // integral to plasma membrane // not recorded /// 0005901 // caveola // inferred from direct assay /// 0005901 // caveola // not recorded /// 0009925 // basal plasma membrane // inferred from direct assay /// 0009986 // cell surface // not recorded /// 0016020 // membrane // inferred fro…	0000166 // nucleotide binding // inferred from electronic annotation /// 0004672 // protein kinase activity // inferred from electronic annotation /// 0004675 // transmembrane receptor protein serine/threonine kinase activity // inferred from mutant phenotype /// 0004713 // protein tyrosine kinase activity // inferred from electronic annotation /// 0005024 // transforming growth factor beta-activ…	---	IPR000472 // TGF-beta receptor/activin receptor, type I/II // 5.9E-16 /// IPR000719 // Protein kinase, catalytic domain // 1.4E-49 /// IPR001245 // Serine-threonine/tyrosine-protein kinase catalytic domain // 8.0E-34	---	---	This probe set was annotated using the Matching Probes based pipeline to a Entrez Gene identifier using 2 transcripts. // false // Matching Probes // A	ENSRNOT00000035238(11),NM_080407(11)	ENSRNOT00000035238 // cdna:known chromosome:Rnor_5.0:9:66371991:66479596:1 gene:ENSRNOG00000022196 gene_biotype:protein_coding transcript_biotype:protein_coding // ensembl // 11 // --- /// GENSCAN00000047888 // cdna:genscan chromosome:Rnor_5.0:9:66451811:66479216:1 transcript_biotype:protein_coding // ensembl // 9 // --- /// NM_080407 // Rattus norvegicus bone morphogenetic protein receptor, type…	---"
1385205_at	0.00701637	0.00793651	0.466234	68.733	32.0456	8		Rat Expression Array 230 2.0	Rattus norvegicus	2013-10-23	Consensus sequence	GenBank	Rn.61246.1	gb:BF409092 /DB_XREF=gi:11397067 /DB_XREF=UI-R-BT1-bkl-h-06-0-UI.s1 /CLONE=UI-R-BT1-bkl-h-06-0-UI /FEA=EST /CNT=1 /TID=Rn.61246.1 /TIER=ConsEnd /STK=1 /UG=Rn.61246 /UG_TITLE=EST	BF409092	Rn.61246	Rn.173484	March 2012 (Rnor5.0)	chr11:19706785-19707199 (+) // 98.33 // q11	---	---	---	est	---	---	---	---	---	---	---	---	---	---	---	---	---	---	---	---	---	---	---	---	This probe set was annotated using the Accession mapped clusters based pipeline to a UniGene identifier using 1 transcripts. // false // Accession mapped clusters // E	BF409092	BF409092 // /DB_XREF=UI-R-BT1-bkl-h-06-0-UI.s1 /CLONE=UI-R-BT1-bkl-h-06-0-UI // gb // --- // ---	---"
1393799_at	0.00265915	0.00793651	0.471285	994.58	468.73	7		Rat Expression Array 230 2.0	Rattus norvegicus	2013-10-23	Consensus sequence	GenBank	Rn.77473.1	gb:BI303989 /DB_XREF=gi:14980269 /DB_XREF=UI-R-DR0-cjc-m-05-0-UI.s1 /CLONE=UI-R-DR0-cjc-m-05-0-UI /FEA=EST /CNT=1 /TID=Rn.77473.1 /TIER=ConsEnd /STK=1 /UG=Rn.77473 /UG_TITLE=EST	BI303989	Rn.77473	Rn.34617	March 2012 (Rnor5.0)	chr20:32150364-32150716 (-) // 79.46 // q11	unc-5 homolog B (C. elegans)	Unc5b	chr20q11	full length	---	60630	O08722	---	---	NP_071543	NM_022207	---	---	---	---	---	---	0006915 // apoptotic process // inferred from electronic annotation /// 0007165 // signal transduction // inferred from electronic annotation /// 0007411 // axon guidance // inferred from direct assay /// 0033564 // anterior/posterior axon guidance // not recorded /// 0038007 // netrin-activated signaling pathway // inferred from direct assay /// 2001240 // negative regulation of extrinsic apopto…	0005886 // plasma membrane // traceable author statement /// 0016021 // integral to membrane // inferred from electronic annotation	0005042 // netrin receptor activity // inferred from direct assay /// 0005515 // protein binding // inferred from physical interaction	---	---	---	---	This probe set was annotated using the Accession mapped clusters based pipeline to a UniGene identifier using 1 transcripts. // false // Accession mapped clusters // E	BI303989	BI303989 // /DB_XREF=UI-R-DR0-cjc-m-05-0-UI.s1 /CLONE=UI-R-DR0-cjc-m-05-0-UI // gb // --- // ---	---"
1384687_at	1.03047e-05	0.00793651	0.47308	135.066	63.8968	1		Rat Expression Array 230 2.0	Rattus norvegicus	2013-10-23	Consensus sequence	GenBank	Rn.22549.1	gb:AI071307 /DB_XREF=gi:3397522 /DB_XREF=UI-R-C1-ko-e-02-0-UI.s2 /CLONE=UI-R-C1-ko-e-02-0-UI /FEA=EST /CNT=3 /TID=Rn.22549.1 /TIER=ConsEnd /STK=2 /UG=Rn.22549 /UG_TITLE=ESTs, Highly similar to ENC1_MOUSE ECTODERM-NEURAL CORTEX-1 PROTEIN (ENC-1) (M.musculus)	AI071307	Rn.22549	Rn.165422 /// Rn.3039	March 2012 (Rnor5.0)	chr2:47165184-47169502 (+) // 96.44 // q14	ectodermal-neural cortex 1	Enc1	chr2q12	est /// full length	ENSRNOG00000016541	294674	Q6DKY8 /// Q2V9T0	---	---	NP_001003401	NM_001003401	---	---	---	---	---	---	0010499 // proteasomal ubiquitin-independent protein catabolic process // not recorded /// 0016567 // protein ubiquitination // not recorded /// 0017148 // negative regulation of translation // not recorded	0005737 // cytoplasm // not recorded /// 0031463 // Cul3-RING ubiquitin ligase complex // not recorded	0005515 // protein binding // inferred from electronic annotation	---	IPR006652 // Kelch repeat type 1 // 7.5E-15 /// IPR006652 // Kelch repeat type 1 // 1.1E-14 /// IPR006652 // Kelch repeat type 1 // 8.0E-9 /// IPR006652 // Kelch repeat type 1 // 9.8E-13 /// IPR011498 // Kelch repeat type 2 // 4.5E-8 /// IPR011705 // BTB/Kelch-associated // 3.0E-32 /// IPR013069 // BTB/POZ // 1.0E-33	---	---	This probe set was annotated using the Matching Probes based pipeline to a Entrez Gene identifier using 4 transcripts. // false // Matching Probes // A	AY669396(11),DQ282125(10),ENSRNOT00000022144(11),NM_001003401(11)	AY669396 // Rattus norvegicus nuclear restricted protein in brain (ENC-1) mRNA, complete cds. // gb // 11 // --- /// DQ282125 // Rattus norvegicus ectodermal-neural cortex 1 (Enc1) mRNA, complete cds. // gb // 10 // --- /// ENSRNOT00000022144 // cdna:known chromosome:Rnor_5.0:2:47160036:47171848:1 gene:ENSRNOG00000016541 gene_biotype:protein_coding transcript_biotype:protein_coding // ensembl // …	---"
1376438_at	0.00272689	0.00793651	0.485763	133.113	64.6614	7		Rat Expression Array 230 2.0	Rattus norvegicus	2013-10-23	Consensus sequence	GenBank	Rn.50142.1	gb:BF416513 /DB_XREF=gi:11404502 /DB_XREF=UI-R-CA0-bkk-e-07-0-UI.s1 /CLONE=UI-R-CA0-bkk-e-07-0-UI /FEA=EST /CNT=5 /TID=Rn.50142.1 /TIER=ConsEnd /STK=5 /UG=Rn.50142 /UG_TITLE=ESTs	BF416513	Rn.50142	Rn.207474	March 2012 (Rnor5.0)	chr15:11738937-11739419 (+) // 95.83 // p16	---	---	---	est	---	---	---	---	---	---	---	---	---	---	---	---	---	---	---	---	---	---	---	---	This probe set was annotated using the Accession mapped clusters based pipeline to a UniGene identifier using 3 transcripts. // false // Accession mapped clusters // E	BE101855,BF418101,BF418097	BE101855 // /DB_XREF=UI-R-BO1-aqd-b-11-0-UI.s1 /CLONE=UI-R-BO1-aqd-b-11-0-UI // gb // --- // --- /// BF418097 // /DB_XREF=UI-R-CA0-blz-d-08-0-UI.s1 /CLONE=UI-R-CA0-blz-d-08-0-UI // gb // --- // --- /// BF418101 // /DB_XREF=UI-R-CA0-blz-e-02-0-UI.s1 /CLONE=UI-R-CA0-blz-e-02-0-UI // gb // --- // ---	---"
1390813_at	0.000366035	0.00793651	0.488564	303.619	148.337	2		Rat Expression Array 230 2.0	Rattus norvegicus	2013-10-23	Consensus sequence	GenBank	Rn.43808.1	gb:AI236624 /DB_XREF=gi:4136221 /DB_XREF=EST233186 /CLONE=ROVDI46 /FEA=EST /CNT=10 /TID=Rn.43808.1 /TIER=ConsEnd /STK=3 /UG=Rn.43808 /UG_TITLE=ESTs	AI236624	Rn.43808	---	March 2012 (Rnor5.0)	chr10:74431422-74432933 (+) // 96.59 // q26	musashi RNA-binding protein 2	Msi2	chr10q26	---	---	360596	---	---	---	XP_001081205 /// XP_340877	XM_001081205 /// XM_340876	---	---	---	---	1560397	---	0048864 // stem cell development // inferred from electronic annotation /// 0048864 // stem cell development // not recorded	0005737 // cytoplasm // inferred from electronic annotation /// 0005737 // cytoplasm // not recorded /// 0005844 // polysome // inferred from electronic annotation /// 0005844 // polysome // not recorded	0000166 // nucleotide binding // inferred from electronic annotation /// 0003676 // nucleic acid binding // inferred from electronic annotation /// 0003727 // single-stranded RNA binding // not recorded /// 0008266 // poly(U) RNA binding // inferred from electronic annotation /// 0008266 // poly(U) RNA binding // not recorded	---	---	---	Aia19 // Adjuvant induced arthritis QTL 19 // Joint/bone inflammation // flank /// Aia20 // Adjuvant induced arthritis QTL 20 // Joint/bone inflammation // flank /// Aia6 // Adjuvant induced arthritis QTL 6 // Joint/bone inflammation // flank /// Aia7 // Adjuvant induced arthritis QTL 7 // Joint/bone inflammation // flank /// Bp150 // Blood pressure QTL 150 // Blood pressure // flank /// Bp303 //…	This probe set was annotated using the Matching Probes based pipeline to a Entrez Gene identifier using 1 transcripts. // false // Matching Probes // A	XM_340876(11)	XM_340876 // PREDICTED: Rattus norvegicus Musashi homolog 2 (Drosophila) (Msi2), mRNA. // refseq // 11 // ---	---"
1393804_at	0.00248033	0.015873	0.489295	207.393	101.477	6		Rat Expression Array 230 2.0	Rattus norvegicus	2013-10-23	Consensus sequence	GenBank	Rn.34473.2	gb:BF388537 /DB_XREF=gi:11373361 /DB_XREF=UI-R-CA1-bda-f-11-0-UI.s1 /CLONE=UI-R-CA1-bda-f-11-0-UI /FEA=EST /CNT=1 /TID=Rn.34473.2 /TIER=ConsEnd /STK=1 /UG=Rn.34473 /UG_TITLE=ESTs	BF388537	Rn.34473	Rn.34473	March 2012 (Rnor5.0)	chr5:13590211-13617961 (-) // 98.62 // q12	centrosome and spindle pole associated protein 1	Cspp1	chr5q11	full length	ENSRNOG00000021718	362472	F1LPI1 /// B2GV67	---	---	NP_001178793	NM_001191864	---	---	---	---	---	---	0032467 // positive regulation of cytokinesis // not recorded /// 0051781 // positive regulation of cell division // not recorded	0000922 // spindle pole // inferred from electronic annotation /// 0000922 // spindle pole // not recorded /// 0005813 // centrosome // inferred from electronic annotation /// 0005813 // centrosome // not recorded /// 0005819 // spindle // not recorded /// 0005874 // microtubule // inferred from electronic annotation	0005515 // protein binding // inferred from electronic annotation	---	---	---	---	This probe set was annotated using the Matching Probes based pipeline to a Entrez Gene identifier using 2 transcripts. // false // Matching Probes // A	ENSRNOT00000008480(11),NM_001191864(11)	ENSRNOT00000008480 // cdna:known chromosome:Rnor_5.0:5:13569515:13672474:-1 gene:ENSRNOG00000021718 gene_biotype:protein_coding transcript_biotype:protein_coding // ensembl // 11 // --- /// GENSCAN00000000512 // cdna:genscan chromosome:Rnor_5.0:5:13570135:13663517:-1 transcript_biotype:protein_coding // ensembl // 11 // --- /// NM_001191864 // Rattus norvegicus centrosome and spindle pole associa…	---"
1374283_at	0.0091079	0.015873	0.49588	482.001	239.015	9		Rat Expression Array 230 2.0	Rattus norvegicus	2013-10-23	Consensus sequence	GenBank	Rn.49972.1	gb:BF419505 /DB_XREF=gi:11407494 /DB_XREF=UI-R-CA0-bns-f-06-0-UI.s1 /CLONE=UI-R-CA0-bns-f-06-0-UI /FEA=EST /CNT=7 /TID=Rn.49972.1 /TIER=Stack /STK=7 /UG=Rn.49972 /UG_TITLE=ESTs, Weakly similar to TF1B MOUSE TRANSCRIPTION INTERMEDIARY FACTOR 1-BETA (M.musculus)	BF419505	Rn.49972	---	March 2012 (Rnor5.0)	chr10:95066947-95067475 (-) // 100.0 // q32.1	fetal Alzheimer antigen	Falz	chr10q32.1	---	---	303617	B1H2A3	---	---	XP_003750996 /// XP_003752499	NM_001127535 /// XM_003750948 /// XM_003752451	---	---	---	---	---	---	---	---	0008270 // zinc ion binding // inferred from electronic annotation /// 0046872 // metal ion binding // inferred from electronic annotation	---	---	---	---	This probe set was annotated using the Matching Probes based pipeline to a Entrez Gene identifier using 1 transcripts. // false // Matching Probes // A	XM_003752451(11)	GENSCAN00000011386 // cdna:genscan chromosome:Rnor_5.0:10:94990821:95110732:-1 transcript_biotype:protein_coding // ensembl // 11 // --- /// XM_003752451 // PREDICTED: Rattus norvegicus fetal Alzheimer antigen (Falz), mRNA. // refseq // 11 // ---	---"
1394746_at	0.00104829	0.00793651	0.49783	823.684	410.055	1		Rat Expression Array 230 2.0	Rattus norvegicus	2013-10-23	Consensus sequence	GenBank	Rn.44106.1	gb:AI180352 /DB_XREF=gi:3730990 /DB_XREF=EST224096 /CLONE=RSPCV21 /FEA=EST /CNT=3 /TID=Rn.44106.1 /TIER=ConsEnd /STK=1 /UG=Rn.44106 /UG_TITLE=ESTs, Highly similar to guanine nucleotide exchange factor p532 (H.sapiens)	AI180352	Rn.44106	Rn.232088 /// Rn.232339 /// Rn.232782 /// Rn.232880 /// Rn.232975 /// Rn.233362	March 2012 (Rnor5.0)	chr8:71782364-71790506 (+) // 99.65 // q24	HECT and RLD domain containing E3 ubiquitin protein ligase family member 1	Herc1	chr8q24	est	ENSRNOG00000043162	315771	D4A3S5	---	---	XP_001075834 /// XP_236362	XM_001075834 /// XM_236362	---	---	---	---	---	---	0006464 // cellular protein modification process // inferred from electronic annotation /// 0010507 // negative regulation of autophagy // not recorded /// 0016567 // protein ubiquitination // inferred from electronic annotation /// 0021702 // cerebellar Purkinje cell differentiation // not recorded /// 0031175 // neuron projection development // not recorded /// 0050885 // neuromuscular process …	0005622 // intracellular // inferred from electronic annotation	0004842 // ubiquitin-protein ligase activity // inferred from electronic annotation /// 0005515 // protein binding // inferred from electronic annotation /// 0016874 // ligase activity // inferred from electronic annotation	---	IPR000408 // Regulator of chromosome condensation, RCC1 // 1.7E-9 /// IPR000408 // Regulator of chromosome condensation, RCC1 // 3.7E-8 /// IPR000408 // Regulator of chromosome condensation, RCC1 // 1.3E-18 /// IPR000408 // Regulator of chromosome condensation, RCC1 // 3.8E-16 /// IPR000408 // Regulator of chromosome condensation, RCC1 // 4.9E-14 /// IPR000408 // Regulator of chromosome condensat…	---	---	This probe set was annotated using the Matching Probes based pipeline to a Entrez Gene identifier using 1 transcripts. // false // Matching Probes // A	ENSRNOT00000023646(11)	ENSRNOT00000023646 // cdna:known chromosome:Rnor_5.0:8:71775427:71862567:1 gene:ENSRNOG00000043162 gene_biotype:protein_coding transcript_biotype:protein_coding // ensembl // 11 // --- /// GENSCAN00000018020 // cdna:genscan chromosome:Rnor_5.0:8:71719378:71865625:1 transcript_biotype:protein_coding // ensembl // 9 // ---	FQ226077 // gb // 7 // Cross Hyb Matching Probes"
1368981_at	0.00308377	0.00793651	0.498828	2663.83	1328.79	7		Rat Expression Array 230 2.0	Rattus norvegicus	2013-10-23	Consensus sequence	GenBank	Rn.10020.1	gb:U14007.1 /DB_XREF=gi:595787 /GEN=AQP4 /FEA=FLmRNA /CNT=10 /TID=Rn.10020.1 /TIER=FL /STK=1 /UG=Rn.10020 /LL=25293 /DEF=Rattus norvegicus aquaporin-4 water channel (AQP4) mRNA, complete cds. /PROD=aquaporin-4 water channel /FL=gb:AF144082.1 gb:U14007.1 gb:NM_012825.1 gb:L27588.1	U14007	Rn.10020	Rn.90091	March 2012 (Rnor5.0)	chr18:6722635-6737441 (-) // 81.7 // p13	aquaporin 4	Aqp4	chr18p13	full length	ENSRNOG00000016043	25293	P47863	---	---	NP_001135838 /// NP_001257487 /// NP_001257488 /// NP_036957	NM_001142366 /// NM_001270558 /// NM_001270559 /// NM_012825	---	---	---	---	---	---	0006810 // transport // inferred from electronic annotation /// 0006833 // water transport // inferred from direct assay /// 0006833 // water transport // not recorded /// 0007565 // female pregnancy // inferred from expression pattern /// 0007605 // sensory perception of sound // inferred from electronic annotation /// 0007605 // sensory perception of sound // not recorded /// 0009314 // respons…	0005737 // cytoplasm // inferred from electronic annotation /// 0005737 // cytoplasm // not recorded /// 0005886 // plasma membrane // not recorded /// 0005887 // integral to plasma membrane // inferred from direct assay /// 0005911 // cell-cell junction // inferred from electronic annotation /// 0005911 // cell-cell junction // not recorded /// 0009897 // external side of plasma membrane // infe…	0005215 // transporter activity // inferred from electronic annotation /// 0015250 // water channel activity // inferred from direct assay /// 0015250 // water channel activity // not recorded /// 0015288 // porin activity // inferred from direct assay	---	IPR000425 // Major intrinsic protein // 5.7E-77 /// IPR000425 // Major intrinsic protein // 1.6E-36 /// IPR000425 // Major intrinsic protein // 1.2E-23	---	---	This probe set was annotated using the Matching Probes based pipeline to a Entrez Gene identifier using 7 transcripts. // false // Matching Probes // A	ENSRNOT00000048109(10),ENSRNOT00000068150(10),NM_001142366(10),NM_001270558(10),NM_001270559(10),NM_012825(10),U14007(11)	AF144082 // Rattus norvegicus aquaporin-4 water channel AQP4 (AQP4) mRNA, complete cds. // gb // 11 // --- /// ENSRNOT00000048109 // cdna:known chromosome:Rnor_5.0:18:6720759:6737507:-1 gene:ENSRNOG00000016043 gene_biotype:protein_coding transcript_biotype:protein_coding // ensembl // 10 // --- /// ENSRNOT00000068150 // cdna:known chromosome:Rnor_5.0:18:6720759:6737507:-1 gene:ENSRNOG00000016043 …	---"
1375309_at	0.000197803	0.00793651	0.499064	104.414	52.1092	1		Rat Expression Array 230 2.0	Rattus norvegicus	2013-10-23	Consensus sequence	GenBank	Rn.37952.1	gb:BI296631 /DB_XREF=gi:14961246 /DB_XREF=UI-R-CV2-cgt-e-04-0-UI.s1 /CLONE=UI-R-CV2-cgt-e-04-0-UI /FEA=EST /CNT=11 /TID=Rn.37952.1 /TIER=Stack /STK=10 /UG=Rn.37952 /UG_TITLE=ESTs	BI296631	Rn.37952	Rn.164603	March 2012 (Rnor5.0)	chr9:100272105-100272501 (-) // 47.19 // q36	---	---	---	est	---	---	---	---	---	---	---	---	---	---	---	---	---	---	---	---	---	---	---	---	This probe set was annotated using the Accession mapped clusters based pipeline to a UniGene identifier using 11 transcripts. // false // Accession mapped clusters // E	BI298776,BG374412,BI298815,AW526884,BI296528,BI299738,BI296477,BI300052,BI296631,BI299496,BI297457	AW526884 // /DB_XREF=UI-R-BO1-ajf-b-08-0-UI.s1 /CLONE=UI-R-BO1-ajf-b-08-0-UI // gb // --- // --- /// BG374412 // /DB_XREF=UI-R-CV1-bsp-b-01-0-UI.s1 /CLONE=UI-R-CV1-bsp-b-01-0-UI // gb // --- // --- /// BI296477 // /DB_XREF=UI-R-CV2-cgr-f-06-0-UI.s1 /CLONE=UI-R-CV2-cgr-f-06-0-UI // gb // --- // --- /// BI296528 // /DB_XREF=UI-R-CV2-cgs-c-07-0-UI.s1 /CLONE=UI-R-CV2-cgs-c-07-0-UI // gb // --- // ---…	---"
1394493_at	0.0046852	0.015873	0.500086	298.252	149.151	7		Rat Expression Array 230 2.0	Rattus norvegicus	2013-10-23	Consensus sequence	GenBank	Rn.64238.1	gb:AW524359 /DB_XREF=gi:7166744 /DB_XREF=UI-R-BO0-ahj-d-07-0-UI.s1 /CLONE=UI-R-BO0-ahj-d-07-0-UI /FEA=EST /CNT=5 /TID=Rn.64238.1 /TIER=ConsEnd /STK=1 /UG=Rn.64238 /UG_TITLE=ESTs	AW524359	Rn.64238	Rn.206251	March 2012 (Rnor5.0)	chr18:56141046-56141863 (+) // 92.18 // q12.1	---	---	---	est	---	---	---	---	---	---	---	---	---	---	---	---	---	---	---	---	---	---	---	---	This probe set was annotated using the Accession mapped clusters based pipeline to a UniGene identifier using 1 transcripts. // false // Accession mapped clusters // E	AW524359	AW524359 // /DB_XREF=UI-R-BO0-ahj-d-07-0-UI.s1 /CLONE=UI-R-BO0-ahj-d-07-0-UI // gb // --- // ---	---"
1387702_at	0.000656945	0.00793651	0.504492	84.7071	42.7341	4		Rat Expression Array 230 2.0	Rattus norvegicus	2013-10-23	Consensus sequence	GenBank	Rn.10213.1	gb:U30290.1 /DB_XREF=gi:1049071 /FEA=FLmRNA /CNT=3 /TID=Rn.10213.1 /TIER=FL /STK=1 /UG=Rn.10213 /LL=50577 /UG_GENE=Galr1 /DEF=Rattus norvegicus galanin receptor GALR1 mRNA, complete cds. /PROD=galanin receptor GALR1 /FL=gb:U30290.1 gb:NM_012958.1	U30290	Rn.10213	Rn.10213	March 2012 (Rnor5.0)	chr18:78302018-78317578 (-) // 96.61 // q12.3	galanin receptor 1	Galr1	chr18q12.3	full length	ENSRNOG00000016654	50577	Q62805 /// E9PSR2	---	---	NP_037090	NM_012958	---	---	---	---	---	---	0007165 // signal transduction // inferred from electronic annotation /// 0007186 // G-protein coupled receptor signaling pathway // inferred from direct assay /// 0007189 // adenylate cyclase-activating G-protein coupled receptor signaling pathway // inferred from mutant phenotype /// 0007194 // negative regulation of adenylate cyclase activity // inferred from electronic annotation /// 0007204 …	0005886 // plasma membrane // inferred from direct assay /// 0016020 // membrane // inferred from electronic annotation /// 0016021 // integral to membrane // inferred from electronic annotation /// 0016021 // integral to membrane // traceable author statement	0004871 // signal transducer activity // inferred from electronic annotation /// 0004930 // G-protein coupled receptor activity // inferred from electronic annotation /// 0004966 // galanin receptor activity // inferred from direct assay /// 0004966 // galanin receptor activity // inferred from electronic annotation /// 0004966 // galanin receptor activity // inferred from mutant phenotype /// 00…	GPCRDB_Class_A_Rhodopsin-like // GenMAPP /// Peptide_GPCRs // GenMAPP	IPR000276 // G protein-coupled receptor, rhodopsin-like // 7.3E-67 /// IPR000276 // G protein-coupled receptor, rhodopsin-like // 5.9E-33 /// IPR019426 // 7TM GPCR, serpentine receptor class v (Srv) // 2.4E-8 /// IPR019427 // 7TM GPCR, serpentine receptor class w (Srw) // 8.6E-12	---	---	This probe set was annotated using the Matching Probes based pipeline to a Entrez Gene identifier using 4 transcripts. // false // Matching Probes // A	ENSRNOT00000022335(11),ENSRNOT00000022401(11),NM_012958(11),U30290(11)	ENSRNOT00000022335 // cdna:known chromosome:Rnor_5.0:18:78302017:78317350:-1 gene:ENSRNOG00000016654 gene_biotype:protein_coding transcript_biotype:protein_coding // ensembl // 11 // --- /// ENSRNOT00000022401 // cdna:known chromosome:Rnor_5.0:18:78302017:78317578:-1 gene:ENSRNOG00000016654 gene_biotype:protein_coding transcript_biotype:protein_coding // ensembl // 11 // --- /// NM_012958 // Ratt…	---"
1394935_at	0.0031611	0.015873	0.506821	222.412	112.723	6		Rat Expression Array 230 2.0	Rattus norvegicus	2013-10-23	Consensus sequence	GenBank	Rn.35284.1	gb:AI175684 /DB_XREF=gi:3726322 /DB_XREF=EST219244 /CLONE=ROVBD74 /FEA=EST /CNT=3 /TID=Rn.35284.1 /TIER=ConsEnd /STK=1 /UG=Rn.35284 /UG_TITLE=ESTs, Moderately similar to Y269_HUMAN HYPOTHETICAL PROLINE-RICH PROTEIN KIAA0269 (H.sapiens)	AI175684	Rn.35284	Rn.162111	March 2012 (Rnor5.0)	chr5:155028213-155041070 (+) // 100.0 // q36	WAS protein family, member 2	Wasf2	chr5q36	full length	ENSRNOG00000009805	313024	Q5FWU0 /// E9PTF9	---	---	NP_001013185	NM_001013167	---	---	---	---	---	---	0001525 // angiogenesis // not recorded /// 0001667 // ameboidal cell migration // not recorded /// 0006897 // endocytosis // not recorded /// 0006928 // cellular component movement // not recorded /// 0016601 // Rac protein signal transduction // not recorded /// 0030032 // lamellipodium assembly // not recorded /// 0030036 // actin cytoskeleton organization // not recorded /// 0030048 // actin …	0001726 // ruffle // not recorded /// 0005622 // intracellular // not recorded /// 0005769 // early endosome // not recorded /// 0005856 // cytoskeleton // inferred from electronic annotation /// 0030027 // lamellipodium // not recorded	0003779 // actin binding // inferred from electronic annotation /// 0005515 // protein binding // inferred from electronic annotation	---	---	---	---	This probe set was annotated using the Matching Probes based pipeline to a Entrez Gene identifier using 3 transcripts. // false // Matching Probes // A	BC089207(11),ENSRNOT00000067801(11),NM_001013167(11)	BC089207 // Rattus norvegicus WAS protein family, member 2, mRNA (cDNA clone MGC:105905 IMAGE:7135528), complete cds. // gb // 11 // --- /// ENSRNOT00000067801 // cdna:known chromosome:Rnor_5.0:5:155028091:155046935:1 gene:ENSRNOG00000009805 gene_biotype:protein_coding transcript_biotype:protein_coding // ensembl // 11 // --- /// GENSCAN00000050678 // cdna:genscan chromosome:Rnor_5.0:5:155028136:…	---"
1398483_at	0.00179066	0.00793651	0.507264	1913.17	970.485	5		Rat Expression Array 230 2.0	Rattus norvegicus	2013-10-23	Consensus sequence	GenBank	Rn.24403.1	gb:AI229118 /DB_XREF=gi:3813005 /DB_XREF=EST225813 /CLONE=RBRDE24 /FEA=EST /CNT=4 /TID=Rn.24403.1 /TIER=ConsEnd /STK=3 /UG=Rn.24403 /UG_TITLE=ESTs	AI229118	Rn.24403	Rn.166916 /// Rn.169695	March 2012 (Rnor5.0)	chr1:43823599-43824134 (-) // 97.97 // q11	regulator of G-protein signaling 17	Rgs17	chr1p11	est /// full length	ENSRNOG00000018690	308118	F1M0G0	---	---	NP_001100929	NM_001107459	---	---	---	---	---	---	0038032 // termination of G-protein coupled receptor signaling pathway // inferred from electronic annotation /// 0043547 // positive regulation of GTPase activity // not recorded	0005737 // cytoplasm // not recorded /// 0005886 // plasma membrane // not recorded	0005096 // GTPase activator activity // not recorded	---	IPR000342 // Regulator of G protein signalling // 1.8E-40	---	---	This probe set was annotated using the Matching Probes based pipeline to a Entrez Gene identifier using 2 transcripts. // false // Matching Probes // A	ENSRNOT00000025355(11),NM_001107459(11)	ENSRNOT00000025355 // cdna:known chromosome:Rnor_5.0:1:43822671:43918302:-1 gene:ENSRNOG00000018690 gene_biotype:protein_coding transcript_biotype:protein_coding // ensembl // 11 // --- /// NM_001107459 // Rattus norvegicus regulator of G-protein signaling 17 (Rgs17), mRNA. // refseq // 11 // ---	---"
1371595_at	1.21578e-07	0.00793651	0.507344	17548.7	8903.21	1		Rat Expression Array 230 2.0	Rattus norvegicus	2013-10-23	Consensus sequence	GenBank	Rn.8145.1	gb:BM384301 /DB_XREF=gi:18184354 /DB_XREF=UI-R-DY0-ckr-f-06-0-UI.s1 /CLONE=UI-R-DY0-ckr-f-06-0-UI /FEA=EST /CNT=24 /TID=Rn.8145.1 /TIER=Stack /STK=19 /UG=Rn.8145 /UG_TITLE=ESTs	BM384301	Rn.8145	Rn.153998	March 2012 (Rnor5.0)	chr1:228133815-228134377 (-) // 92.43 // q43	uncharacterized LOC100912446	LOC100912446	---	---	---	100912446	---	---	---	---	XR_145789 /// XR_146774	---	---	---	---	---	---	---	---	---	---	---	---	---	This probe set was annotated using the Matching Probes based pipeline to a UniGene identifier using 1 transcripts. // false // Matching Probes // A	FQ221838(11)	FQ221838 // Rattus norvegicus TL0ADA31YA03 mRNA sequence. // gb // 11 // ---	NEAT1 // lncrnadb // 11 // Negative Strand Matching Probes"
1368411_a_at	0.00205674	0.00793651	0.509257	1193.4	607.746	6		Rat Expression Array 230 2.0	Rattus norvegicus	2013-10-23	Consensus sequence	GenBank	Rn.10484.3	gb:X74211.1 /DB_XREF=gi:525271 /GEN=MAP2 /FEA=mRNA /CNT=1 /TID=Rn.10484.3 /TIER=ConsEnd /STK=0 /UG=Rn.10484 /LL=25595 /DEF=R.norvegicus mRNA for MAP2d protein. /PROD=MAP2d	X74211	Rn.10484	Rn.10484	March 2012 (Rnor5.0)	chr9:73841195-73901463 (-) // 98.43 // q32	microtubule-associated protein 2	Map2	chr9q32	full length	ENSRNOG00000011841	25595	Q78DZ1 /// F1MAQ5 /// F1LNK0 /// P15146 /// Q64715	---	---	NP_037198	NM_013066	---	---	---	---	---	---	0001578 // microtubule bundle formation // not recorded /// 0007409 // axonogenesis // not recorded /// 0016358 // dendrite development // not recorded /// 0018107 // peptidyl-threonine phosphorylation // not recorded /// 0021954 // central nervous system neuron development // not recorded /// 0031175 // neuron projection development // not recorded /// 0032355 // response to estradiol stimulus /…	0005622 // intracellular // not recorded /// 0005737 // cytoplasm // not recorded /// 0005790 // smooth endoplasmic reticulum // inferred from direct assay /// 0005791 // rough endoplasmic reticulum // inferred from direct assay /// 0005856 // cytoskeleton // inferred from electronic annotation /// 0005874 // microtubule // inferred from electronic annotation /// 0030425 // dendrite // inferred f…	0002162 // dystroglycan binding // not recorded /// 0005515 // protein binding // inferred from physical interaction /// 0005516 // calmodulin binding // inferred from electronic annotation /// 0008017 // microtubule binding // inferred from electronic annotation /// 0008017 // microtubule binding // not recorded /// 0015631 // tubulin binding // inferred from electronic annotation	MAPK_Cascade // GenMAPP	IPR001084 // Tau and MAP proteins tubulin-binding repeat // 7.3E-19 /// IPR001084 // Tau and MAP proteins tubulin-binding repeat // 7.3E-20 /// IPR001084 // Tau and MAP proteins tubulin-binding repeat // 3.2E-20 /// IPR001084 // Tau and MAP proteins tubulin-binding repeat // 6.2E-18 /// IPR001084 // Tau and MAP proteins tubulin-binding repeat // 7.2E-19 /// IPR001084 // Tau and MAP proteins tubul…	---	---	This probe set was annotated using the Matching Probes based pipeline to a Entrez Gene identifier using 5 transcripts. // false // Matching Probes // A	BC081835(11),ENSRNOT00000037974(11),ENSRNOT00000043627(11),ENSRNOT00000045766(11),NM_013066(11)	BC081835 // Rattus norvegicus microtubule-associated protein 2, mRNA (cDNA clone IMAGE:7132792), complete cds. // gb // 11 // --- /// ENSRNOT00000037974 // cdna:known chromosome:Rnor_5.0:9:73841103:73922677:-1 gene:ENSRNOG00000011841 gene_biotype:protein_coding transcript_biotype:protein_coding // ensembl // 11 // --- /// ENSRNOT00000043627 // cdna:known chromosome:Rnor_5.0:9:73841103:73922677:-1…	---"
1394401_at	1.72963e-05	0.00793651	0.509619	1165.46	593.941	1		Rat Expression Array 230 2.0	Rattus norvegicus	2013-10-23	Consensus sequence	GenBank	Rn.46942.1	gb:BF396857 /DB_XREF=gi:11381839 /DB_XREF=UI-R-BS2-bew-a-03-0-UI.s1 /CLONE=UI-R-BS2-bew-a-03-0-UI /FEA=EST /CNT=8 /TID=Rn.46942.1 /TIER=ConsEnd /STK=1 /UG=Rn.46942 /UG_TITLE=ESTs	BF396857	Rn.46942	Rn.46942	March 2012 (Rnor5.0)	chr2:253803524-253804674 (+) // 96.88 // q43 /// chr2:253508429-253509579 (-) // 96.88 // q43	ELOVL fatty acid elongase 6 /// elongation of very long chain fatty acids protein 6-like	Elovl6 /// LOC100910695	chr2q42	full length	ENSRNOG00000048949	171402 /// 100910695	Q920L6	EC:2.3.1.199	---	NP_599210 /// XP_003749441	NM_134383 /// XM_003749393	---	---	---	---	---	---	0006629 // lipid metabolic process // inferred from electronic annotation /// 0006631 // fatty acid metabolic process // inferred from electronic annotation /// 0006633 // fatty acid biosynthetic process // inferred from electronic annotation /// 0019367 // fatty acid elongation, saturated fatty acid // inferred from direct assay /// 0019367 // fatty acid elongation, saturated fatty acid // not r…	0005783 // endoplasmic reticulum // not recorded /// 0005783 // endoplasmic reticulum // inferred from sequence or structural similarity /// 0005789 // endoplasmic reticulum membrane // inferred from electronic annotation /// 0016020 // membrane // inferred from electronic annotation /// 0016021 // integral to membrane // inferred from electronic annotation /// 0030176 // integral to endoplasmic …	0009922 // fatty acid elongase activity // inferred from direct assay /// 0016740 // transferase activity // inferred from electronic annotation /// 0016747 // transferase activity, transferring acyl groups other than amino-acyl groups // not recorded	---	IPR002076 // GNS1/SUR4 membrane protein // 1.1E-70	---	---	This probe set was annotated using the Genome Target Overlap based pipeline to a Entrez Gene identifier using 4 transcripts. // true // Genome Target Overlap // B	NM_134383,ENSRNOT00000071270,AB071986,GENSCAN00000012784	AB071986 // Rattus norvegicus rELO2 mRNA for fatty acid elongase 2, complete cds. // gb // --- // chr2:253509513-253616747(-) /// ENSRNOT00000071270 // cdna:known chromosome:Rnor_5.0:2:253695766:253803592:1 gene:ENSRNOG00000048949 gene_biotype:protein_coding transcript_biotype:protein_coding // ensembl // --- // chr2:253509511-253616747(-) /// GENSCAN00000012784 // cdna:genscan chromosome:Rnor_5.…	---"
1396225_at	0.000105356	0.00793651	0.512756	516.69	264.936	2		Rat Expression Array 230 2.0	Rattus norvegicus	2013-10-23	Consensus sequence	GenBank	Rn.26543.1	gb:BG666316 /DB_XREF=gi:13888238 /DB_XREF=DRABXB05 /CLONE=DRABXB05 /FEA=EST /CNT=2 /TID=Rn.26543.1 /TIER=ConsEnd /STK=0 /UG=Rn.26543 /UG_TITLE=ESTs	BG666316	Rn.26543	Rn.162283	March 2012 (Rnor5.0)	chr14:72359003-72359410 (-) // 98.78 // q21	---	---	---	est	---	---	---	---	---	---	---	---	---	---	---	---	---	---	---	---	---	---	---	---	This probe set was annotated using the Accession mapped clusters based pipeline to a UniGene identifier using 1 transcripts. // false // Accession mapped clusters // E	AI111622	AI111622 // /DB_XREF=UI-R-C2-nm-f-11-0-UI.s2 /CLONE=UI-R-C2-nm-f-11-0-UI // gb // --- // ---	---"
1384182_at	0.000412411	0.00793651	0.513852	1636.49	840.913	2		Rat Expression Array 230 2.0	Rattus norvegicus	2013-10-23	Consensus sequence	GenBank	Rn.23230.2	gb:BE128738 /DB_XREF=gi:8551491 /DB_XREF=DEPA2488 /FEA=EST /CNT=3 /TID=Rn.23230.2 /TIER=ConsEnd /STK=0 /UG=Rn.23230 /UG_TITLE=ESTs, Highly similar to S69890 mitogen inducible gene mig-2 (H.sapiens)	BE128738	Rn.23230	Rn.7658	March 2012 (Rnor5.0)	chr15:23789285-23815428 (-) // 96.88 // p14	fermitin family member 2	Fermt2	chr15p14	full length	ENSRNOG00000009102	289992	Q5XI19	---	---	NP_001011915	NM_001011915	---	---	---	---	---	---	0007160 // cell-matrix adhesion // not recorded /// 0007179 // transforming growth factor beta receptor signaling pathway // not recorded /// 0007229 // integrin-mediated signaling pathway // not recorded /// 0016055 // Wnt receptor signaling pathway // not recorded /// 0033622 // integrin activation // not recorded /// 0034446 // substrate adhesion-dependent cell spreading // not recorded /// 00…	0001725 // stress fiber // inferred from electronic annotation /// 0001725 // stress fiber // not recorded /// 0005634 // nucleus // inferred from electronic annotation /// 0005634 // nucleus // not recorded /// 0005730 // nucleolus // not recorded /// 0005737 // cytoplasm // not recorded /// 0005925 // focal adhesion // inferred from electronic annotation /// 0005925 // focal adhesion // not rec…	0005515 // protein binding // inferred from electronic annotation /// 0005543 // phospholipid binding // inferred from electronic annotation /// 0005547 // phosphatidylinositol-3,4,5-trisphosphate binding // not recorded	---	IPR001849 // Pleckstrin homology domain // 9.9E-12 /// IPR018979 // FERM, N-terminal // 4.2E-10 /// IPR019748 // FERM central domain // 2.5E-49	---	---	This probe set was annotated using the Matching Probes based pipeline to a Entrez Gene identifier using 3 transcripts. // false // Matching Probes // A	BC083876(11),ENSRNOT00000012400(11),NM_001011915(11)	BC083876 // Rattus norvegicus fermitin family homolog 2 (Drosophila), mRNA (cDNA clone MGC:95154 IMAGE:7129898), complete cds. // gb // 11 // --- /// ENSRNOT00000012400 // cdna:known chromosome:Rnor_5.0:15:23771818:23840399:-1 gene:ENSRNOG00000009102 gene_biotype:protein_coding transcript_biotype:protein_coding // ensembl // 11 // --- /// GENSCAN00000057070 // cdna:genscan chromosome:Rnor_5.0:15:…	---"
1369046_at	0.00195549	0.00793651	0.514844	156.632	80.6412	6		Rat Expression Array 230 2.0	Rattus norvegicus	2013-10-23	Consensus sequence	GenBank	Rn.48074.1	gb:NM_022191.1 /DB_XREF=gi:11559957 /GEN=Syt6 /FEA=FLmRNA /CNT=6 /TID=Rn.48074.1 /TIER=FL /STK=2 /UG=Rn.48074 /LL=60565 /DEF=Rattus norvegicus synaptotagmin 6 (Syt6), mRNA. /PROD=synaptotagmin 6 /FL=gb:U20105.1 gb:NM_022191.1	NM_022191	Rn.48074	Rn.48074	March 2012 (Rnor5.0)	chr2:225492366-225543847 (+) // 81.59 // q34	synaptotagmin VI	Syt6	chr2q34	full length	ENSRNOG00000019163	60565	Q62746 /// D3ZPW2	---	---	NP_071527	NM_022191	---	---	---	---	---	---	0006810 // transport // inferred from electronic annotation /// 0007340 // acrosome reaction // not recorded /// 0060478 // acrosomal vesicle exocytosis // not recorded	0005737 // cytoplasm // inferred from electronic annotation /// 0005829 // cytosol // not recorded /// 0005829 // cytosol // inferred from sequence or structural similarity /// 0005886 // plasma membrane // not recorded /// 0005886 // plasma membrane // inferred from sequence or structural similarity /// 0008021 // synaptic vesicle // inferred from electronic annotation /// 0016020 // membrane //…	0005215 // transporter activity // inferred from electronic annotation /// 0005515 // protein binding // inferred from electronic annotation /// 0005544 // calcium-dependent phospholipid binding // not recorded /// 0019905 // syntaxin binding // inferred from direct assay /// 0019905 // syntaxin binding // not recorded /// 0030276 // clathrin binding // not recorded /// 0042802 // identical prote…	---	IPR000008 // C2 calcium-dependent membrane targeting // 1.4E-29 /// IPR000008 // C2 calcium-dependent membrane targeting // 6.0E-30	---	---	This probe set was annotated using the Matching Probes based pipeline to a Entrez Gene identifier using 4 transcripts. // false // Matching Probes // A	BC099185(10),ENSRNOT00000025953(10),NM_022191(11),U20105(11)	BC099185 // Rattus norvegicus synaptotagmin VI, mRNA (cDNA clone MGC:116356 IMAGE:7383303), complete cds. // gb // 10 // --- /// ENSRNOT00000025953 // cdna:known chromosome:Rnor_5.0:2:225492365:225553606:1 gene:ENSRNOG00000019163 gene_biotype:protein_coding transcript_biotype:protein_coding // ensembl // 10 // --- /// NM_022191 // Rattus norvegicus synaptotagmin VI (Syt6), mRNA. // refseq // 11 /…	GENSCAN00000004931 // ensembl // 3 // Cross Hyb Matching Probes /// GENSCAN00000004933 // ensembl // 7 // Cross Hyb Matching Probes"
1398533_at	0.000191304	0.00793651	0.517001	1471.87	760.959	2		Rat Expression Array 230 2.0	Rattus norvegicus	2013-10-23	Consensus sequence	GenBank	Rn.44008.1	gb:BE105837 /DB_XREF=gi:8497939 /DB_XREF=UI-R-BX0-ary-g-04-0-UI.s1 /CLONE=UI-R-BX0-ary-g-04-0-UI /FEA=EST /CNT=3 /TID=Rn.44008.1 /TIER=ConsEnd /STK=2 /UG=Rn.44008 /UG_TITLE=ESTs, Weakly similar to T14349 Shyc protein - mouse (M.musculus)	BE105837	Rn.44008	Rn.194014 /// Rn.44008	March 2012 (Rnor5.0)	chr10:31100229-31102973 (-) // 99.78 // q21	cytoplasmic FMR1 interacting protein 2	Cyfip2	chr10q21	est /// full length	ENSRNOG00000006557	303073	D3ZX82	---	---	NP_001100466	NM_001106996	---	---	---	---	---	---	---	---	0005515 // protein binding // inferred from electronic annotation	---	IPR008081 // Cytoplasmic FMR1-interacting // 9.3E-228	---	---	This probe set was annotated using the Matching Probes based pipeline to a Entrez Gene identifier using 2 transcripts. // false // Matching Probes // A	ENSRNOT00000059496(11),NM_001106996(11)	ENSRNOT00000059496 // cdna:known chromosome:Rnor_5.0:10:31097979:31235818:-1 gene:ENSRNOG00000006557 gene_biotype:protein_coding transcript_biotype:protein_coding // ensembl // 11 // --- /// NM_001106996 // Rattus norvegicus cytoplasmic FMR1 interacting protein 2 (Cyfip2), mRNA. // refseq // 11 // ---	GENSCAN00000056198 // ensembl // 6 // Cross Hyb Matching Probes"
1390630_at	0.00677762	0.015873	0.517596	776.31	401.815	7		Rat Expression Array 230 2.0	Rattus norvegicus	2013-10-23	Consensus sequence	GenBank	Rn.50064.1	gb:BE112446 /DB_XREF=gi:8504551 /DB_XREF=UI-R-BJ1-avm-g-07-0-UI.s1 /CLONE=UI-R-BJ1-avm-g-07-0-UI /FEA=EST /CNT=4 /TID=Rn.50064.1 /TIER=ConsEnd /STK=4 /UG=Rn.50064 /UG_TITLE=ESTs	BE112446	Rn.50064	Rn.160378	March 2012 (Rnor5.0)	chr11:62954481-62955077 (-) // 100.0 // q21	---	---	---	est	---	---	---	---	---	---	---	---	---	---	---	---	---	---	---	---	---	---	---	---	This probe set was annotated using the Accession mapped clusters based pipeline to a UniGene identifier using 3 transcripts. // false // Accession mapped clusters // E	BF419569,BE101483,BE112446	BE101483 // /DB_XREF=UI-R-BJ1-auj-e-05-0-UI.s1 /CLONE=UI-R-BJ1-auj-e-05-0-UI // gb // --- // --- /// BE112446 // /DB_XREF=UI-R-BJ1-avm-g-07-0-UI.s1 /CLONE=UI-R-BJ1-avm-g-07-0-UI // gb // --- // --- /// BF419569 // /DB_XREF=UI-R-CA0-bpd-f-02-0-UI.s1 /CLONE=UI-R-CA0-bpd-f-02-0-UI // gb // --- // ---	---"
1389868_at	0.00240239	0.00793651	0.518809	2442.4	1267.14	4		Rat Expression Array 230 2.0	Rattus norvegicus	2013-10-23	Consensus sequence	GenBank	Rn.4270.1	gb:AA850780 /DB_XREF=gi:2938320 /DB_XREF=EST193548 /CLONE=ROVAK69 /FEA=EST /CNT=19 /TID=Rn.4270.1 /TIER=Stack /STK=11 /UG=Rn.4270 /UG_TITLE=ESTs	AA850780	Rn.4270	Rn.164112 /// Rn.233780	March 2012 (Rnor5.0)	chr13:5348086-5350570 (+) // 93.49 // p13 /// chr8:47575538-47576752 (+) // 94.95 // q22 /// chr8:4160341-4161568 (+) // 93.32 // q11	DEAD (Asp-Glu-Ala-Asp) box helicase 6	Ddx6	chr8q22	est /// full length	ENSRNOG00000012453	500988	D3ZD73	EC:3.6.4.13	---	NP_001102762	NM_001109292	---	---	---	---	---	---	0033962 // cytoplasmic mRNA processing body assembly // inferred from electronic annotation /// 0033962 // cytoplasmic mRNA processing body assembly // not recorded	0000932 // cytoplasmic mRNA processing body // inferred from electronic annotation /// 0000932 // cytoplasmic mRNA processing body // not recorded /// 0005737 // cytoplasm // not recorded /// 0010494 // cytoplasmic stress granule // inferred from electronic annotation /// 0010494 // cytoplasmic stress granule // not recorded /// 0016442 // RNA-induced silencing complex // inferred from electronic…	0000166 // nucleotide binding // inferred from electronic annotation /// 0003676 // nucleic acid binding // inferred from electronic annotation /// 0004386 // helicase activity // inferred from electronic annotation /// 0005515 // protein binding // inferred from electronic annotation /// 0005524 // ATP binding // inferred from electronic annotation /// 0008026 // ATP-dependent helicase activity …	---	IPR001650 // Helicase, C-terminal // 4.8E-29 /// IPR011545 // DNA/RNA helicase, DEAD/DEAH box type, N-terminal // 6.0E-47	---	---	This probe set was annotated using the Matching Probes based pipeline to a Entrez Gene identifier using 2 transcripts. // false // Matching Probes // A	ENSRNOT00000017391(11),NM_001109292(11)	ENSRNOT00000017391 // cdna:known chromosome:Rnor_5.0:8:47543903:47576345:1 gene:ENSRNOG00000012453 gene_biotype:protein_coding transcript_biotype:protein_coding // ensembl // 11 // --- /// NM_001109292 // Rattus norvegicus DEAD (Asp-Glu-Ala-Asp) box helicase 6 (Ddx6), mRNA. // refseq // 11 // ---	---"
1390467_at	0.00118334	0.00793651	0.522698	289.627	151.387	4		Rat Expression Array 230 2.0	Rattus norvegicus	2013-10-23	Consensus sequence	GenBank	Rn.55318.1	gb:AB026259 /DB_XREF=gi:4719492 /DB_XREF=AB026259 /FEA=EST /CNT=6 /TID=Rn.55318.1 /TIER=ConsEnd /STK=4 /UG=Rn.55318 /UG_TITLE=ESTs	AB026259	Rn.55318	Rn.204739	March 2012 (Rnor5.0)	chr16:70489276-70489917 (+) // 96.97 // q12.4	---	---	---	est	---	---	---	---	---	---	---	---	---	---	---	---	---	---	---	---	---	---	---	---	This probe set was annotated using the Accession mapped clusters based pipeline to a UniGene identifier using 6 transcripts. // false // Accession mapped clusters // E	BF415186,BF418763,AB026259,AI100862,BM390396,BF285657	AB026259 // /DB_XREF=AB026259 // gb // --- // --- /// AI100862 // /DB_XREF=EST210151 /CLONE=RBRBB68 // gb // --- // --- /// BF285657 // /DB_XREF=EST450248 /CLONE=RGIFI10 // gb // --- // --- /// BF415186 // /DB_XREF=UI-R-BJ2-boz-a-02-0-UI.s1 /CLONE=UI-R-BJ2-boz-a-02-0-UI // gb // --- // --- /// BF418763 // /DB_XREF=UI-R-BJ2-bql-f-12-0-UI.s1 /CLONE=UI-R-BJ2-bql-f-12-0-UI // gb // --- // --- /// BM3…	---"
1397386_at	0.00283883	0.00793651	0.525086	233.791	122.761	6		Rat Expression Array 230 2.0	Rattus norvegicus	2013-10-23	Consensus sequence	GenBank	Rn.41500.1	gb:AI715727 /DB_XREF=gi:5032980 /DB_XREF=UI-R-Y0-abt-c-06-0-UI.s1 /CLONE=UI-R-Y0-abt-c-06-0-UI /FEA=EST /CNT=2 /TID=Rn.41500.1 /TIER=ConsEnd /STK=1 /UG=Rn.41500 /UG_TITLE=ESTs, Weakly similar to FMR2_MOUSE Fragile X mental retardation protein 2 homolog (Protein FMR-2) (FMR2P) (Ox19 protein) (M.musculus)	AI715727	Rn.41500	Rn.17594 /// Rn.221387	March 2012 (Rnor5.0)	chr10:38544705-38549168 (+) // 98.57 // q22	AF4/FMR2 family, member 4	Aff4	chr10q22	est /// full length	ENSRNOG00000006965	303132	D3ZSX2	---	---	NP_001100471	NM_001107001	---	---	---	---	---	---	0007286 // spermatid development // inferred from electronic annotation /// 0007286 // spermatid development // not recorded	0005634 // nucleus // not recorded /// 0005730 // nucleolus // inferred from electronic annotation /// 0005730 // nucleolus // not recorded /// 0005739 // mitochondrion // inferred from electronic annotation /// 0005739 // mitochondrion // not recorded	0005515 // protein binding // inferred from electronic annotation	---	IPR007797 // Transcription factor AF4/FMR2 // 0.0	---	---	This probe set was annotated using the Matching Probes based pipeline to a Entrez Gene identifier using 2 transcripts. // false // Matching Probes // A	ENSRNOT00000009440(10),NM_001107001(10)	ENSRNOT00000009440 // cdna:known chromosome:Rnor_5.0:10:38473786:38555300:1 gene:ENSRNOG00000006965 gene_biotype:protein_coding transcript_biotype:protein_coding // ensembl // 10 // --- /// NM_001107001 // Rattus norvegicus AF4/FMR2 family, member 4 (Aff4), mRNA. // refseq // 10 // ---	GENSCAN00000041437 // ensembl // 7 // Cross Hyb Matching Probes"
1387767_a_at	0.0112959	0.00793651	0.525631	373.226	196.179	8		Rat Expression Array 230 2.0	Rattus norvegicus	2013-10-23	Consensus sequence	GenBank	Rn.10124.2	gb:AF305418.1 /DB_XREF=gi:10444515 /FEA=mRNA /CNT=1 /TID=Rn.10124.2 /TIER=ConsEnd /STK=0 /UG=Rn.10124 /LL=25412 /UG_GENE=Col2a1 /DEF=Rattus norvegicus type II collagen mRNA, partial cds. /PROD=type II collagen	AF305418	Rn.10124	Rn.10124	March 2012 (Rnor5.0)	chr7:139646753-139647146 (-) // 99.24 // q36	collagen, type II, alpha 1	Col2a1	chr7q36	full length	---	25412	Q78ZD3 /// P05539	---	---	NP_037061	NM_012929	---	---	---	---	---	---	0001501 // skeletal system development // not recorded /// 0001502 // cartilage condensation // inferred from electronic annotation /// 0001502 // cartilage condensation // not recorded /// 0001503 // ossification // inferred from electronic annotation /// 0001894 // tissue homeostasis // inferred from electronic annotation /// 0001894 // tissue homeostasis // not recorded /// 0001958 // endochon…	0005576 // extracellular region // inferred from electronic annotation /// 0005578 // proteinaceous extracellular matrix // inferred from electronic annotation /// 0005581 // collagen // not recorded /// 0005585 // collagen type II // inferred from electronic annotation /// 0005585 // collagen type II // not recorded /// 0005585 // collagen type II // traceable author statement /// 0005604 // bas…	0005201 // extracellular matrix structural constituent // inferred from electronic annotation /// 0005201 // extracellular matrix structural constituent // traceable author statement /// 0042802 // identical protein binding // inferred from electronic annotation /// 0042802 // identical protein binding // not recorded /// 0046872 // metal ion binding // inferred from electronic annotation /// 004…	---	---	---	---	This probe set was annotated using the Matching Probes based pipeline to a Entrez Gene identifier using 1 transcripts. // false // Matching Probes // A	AJ224879(11)	AJ224879 // Rattus norvegicus mRNA for collagen alpha 1 type II, partial CDS. // gb // 11 // ---	L48440 // gb // 7 // Cross Hyb Matching Probes /// NM_012929 // refseq // 7 // Cross Hyb Matching Probes /// ENSRNOT00000016044 // ensembl // 7 // Cross Hyb Matching Probes"
1382775_at	0.00484553	0.015873	0.525994	413.534	217.517	8		Rat Expression Array 230 2.0	Rattus norvegicus	2013-10-23	Consensus sequence	GenBank	Rn.64412.1	gb:BF418135 /DB_XREF=gi:11406124 /DB_XREF=UI-R-CA0-blz-h-07-0-UI.s1 /CLONE=UI-R-CA0-blz-h-07-0-UI /FEA=EST /CNT=3 /TID=Rn.64412.1 /TIER=ConsEnd /STK=1 /UG=Rn.64412 /UG_TITLE=ESTs, Highly similar to ryanodine receptor type 2 (M.musculus)	BF418135	Rn.64412	Rn.20442	March 2012 (Rnor5.0)	chr17:67323152-67323531 (-) // 90.84 // q12.1	ryanodine receptor 2, cardiac	Ryr2	chr17q12.1	full length	ENSRNOG00000017060	689560	B0LPN4 /// F1LRZ1 /// F1LS89 /// Q9R1G0 /// Q78E25 /// B3DM99 /// D7UNT4 /// D7UNT5 /// D7UNT6 /// O08660 /// O08661 /// Q99M98 /// Q9WUE2	---	---	NP_001177972 /// NP_114467	NM_001191043 /// NM_032078	---	---	---	---	---	---	0000160 // phosphorelay signal transduction system // inferred from electronic annotation /// 0001666 // response to hypoxia // not recorded /// 0002027 // regulation of heart rate // not recorded /// 0003143 // embryonic heart tube morphogenesis // not recorded /// 0003143 // embryonic heart tube morphogenesis // inferred from sequence or structural similarity /// 0003220 // left ventricular car…	0005622 // intracellular // not recorded /// 0005635 // nuclear envelope // inferred from direct assay /// 0005737 // cytoplasm // inferred from direct assay /// 0005783 // endoplasmic reticulum // inferred from direct assay /// 0005886 // plasma membrane // inferred from direct assay /// 0016020 // membrane // not recorded /// 0016021 // integral to membrane // inferred from electronic annotatio…	0000156 // phosphorelay response regulator activity // inferred from electronic annotation /// 0003677 // DNA binding // inferred from electronic annotation /// 0005216 // ion channel activity // inferred from electronic annotation /// 0005218 // intracellular ligand-gated calcium channel activity // not recorded /// 0005218 // intracellular ligand-gated calcium channel activity // inferred from …	Calcium_regulation_in_cardiac_cells // GenMAPP /// Smooth_muscle_contraction // GenMAPP	IPR000699 // Intracellular calcium-release channel // 2.4E-73 /// IPR000699 // Intracellular calcium-release channel // 3.3E-65 /// IPR003032 // Ryanodine receptor Ryr // 1.5E-33 /// IPR003032 // Ryanodine receptor Ryr // 1.0E-33 /// IPR003032 // Ryanodine receptor Ryr // 1.2E-37 /// IPR003032 // Ryanodine receptor Ryr // 9.2E-34 /// IPR003877 // SPla/RYanodine receptor SPRY // 1.2E-28 /// IPR003…	---	---	This probe set was annotated using the Matching Probes based pipeline to a Entrez Gene identifier using 6 transcripts. // false // Matching Probes // A	AB204523(9),ENSRNOT00000023601(9),ENSRNOT00000067949(9),EU346200(11),NM_001191043(9),NM_032078(11)	AB204523 // Rattus norvegicus RyR mRNA for islet-type ryanodine receptor, complete cds. // gb // 9 // --- /// ENSRNOT00000023601 // cdna:known chromosome:Rnor_5.0:17:67286594:67704766:-1 gene:ENSRNOG00000017060 gene_biotype:protein_coding transcript_biotype:protein_coding // ensembl // 9 // --- /// ENSRNOT00000067949 // cdna:known chromosome:Rnor_5.0:17:67286594:67704766:-1 gene:ENSRNOG0000001706…	---"
1397959_at	0.000736587	0.00793651	0.526371	1138.89	599.479	1		Rat Expression Array 230 2.0	Rattus norvegicus	2013-10-23	Consensus sequence	GenBank	Rn.44927.1	gb:AW534218 /DB_XREF=gi:7176632 /DB_XREF=UI-R-C4-alq-f-09-0-UI.s1 /CLONE=UI-R-C4-alq-f-09-0-UI /FEA=EST /CNT=2 /TID=Rn.44927.1 /TIER=ConsEnd /STK=0 /UG=Rn.44927 /UG_TITLE=ESTs, Weakly similar to YEMANUCLEIN-ALPHA (D.melanogaster)	AW534218	Rn.44927	Rn.178621 /// Rn.205186	March 2012 (Rnor5.0)	chr4:66005179-66007267 (+) // 95.09 // q22	ubinuclein 2	Ubn2	chr4q22	est /// full length	ENSRNOG00000005564	312248	D4A666	---	---	NP_001128025	NM_001134553	---	---	---	---	---	---	---	0005634 // nucleus // inferred from electronic annotation /// 0005634 // nucleus // not recorded /// 0005730 // nucleolus // not recorded	---	---	---	---	---	This probe set was annotated using the Matching Probes based pipeline to a Entrez Gene identifier using 2 transcripts. // false // Matching Probes // A	ENSRNOT00000064175(11),NM_001134553(11)	ENSRNOT00000064175 // cdna:known chromosome:Rnor_5.0:4:65977908:66044679:1 gene:ENSRNOG00000005564 gene_biotype:protein_coding transcript_biotype:protein_coding // ensembl // 11 // --- /// GENSCAN00000025397 // cdna:genscan chromosome:Rnor_5.0:4:65978152:66073270:1 transcript_biotype:protein_coding // ensembl // 11 // --- /// NM_001134553 // Rattus norvegicus ubinuclein 2 (Ubn2), mRNA. // refseq …	---"
1380144_at	0.00316298	0.00793651	0.52701	195.559	103.061	7		Rat Expression Array 230 2.0	Rattus norvegicus	2013-10-23	Consensus sequence	GenBank	Rn.27402.1	gb:BE103512 /DB_XREF=gi:8495611 /DB_XREF=UI-R-BX0-ard-a-03-0-UI.s1 /CLONE=UI-R-BX0-ard-a-03-0-UI /FEA=EST /CNT=3 /TID=Rn.27402.1 /TIER=ConsEnd /STK=2 /UG=Rn.27402 /UG_TITLE=ESTs	BE103512	Rn.27402	Rn.229076	March 2012 (Rnor5.0)	chr14:20869570-20870120 (-) // 98.04 // p22	---	---	---	est	---	---	---	---	---	---	---	---	---	---	---	---	---	---	---	---	---	---	---	---	This probe set was annotated using the Accession mapped clusters based pipeline to a UniGene identifier using 1 transcripts. // false // Accession mapped clusters // E	AI137371	AI137371 // /DB_XREF=UI-R-C2p-og-e-06-0-UI.s1 /CLONE=UI-R-C2p-og-e-06-0-UI // gb // --- // ---	---"
1379232_at	0.00240752	0.00793651	0.530288	934.253	495.423	6		Rat Expression Array 230 2.0	Rattus norvegicus	2013-10-23	Consensus sequence	GenBank	Rn.23113.1	gb:AA955771 /DB_XREF=gi:4238166 /DB_XREF=UI-R-E1-fg-h-11-0-UI.s1 /CLONE=UI-R-E1-fg-h-11-0-UI /FEA=EST /CNT=3 /TID=Rn.23113.1 /TIER=ConsEnd /STK=3 /UG=Rn.23113 /UG_TITLE=ESTs, Highly similar to T08683 hypothetical protein DKFZp564J2123.1 (H.sapiens)	AA955771	Rn.23113	---	March 2012 (Rnor5.0)	chr1:265297430-265314293 (+) // 100.0 // q53 /// chr1:265047234-265064378 (+) // 100.0 // q53	TBC1 domain family member 12-like /// TBC1 domain family member 12-like /// hypothetical protein LOC685933	LOC100911865 /// LOC100911914 /// LOC685933	chr1q53	---	ENSRNOG00000036598	685933 /// 100911865 /// 100911914	D3ZI97 /// M0R7T9	---	---	XP_002728927 /// XP_003749148 /// XP_003749149 /// XP_003749151 /// XP_003753443	XM_002728881 /// XM_003749100 /// XM_003749101 /// XM_003749103 /// XM_003753395	---	---	---	---	---	---	0032313 // regulation of Rab GTPase activity // inferred from electronic annotation /// 0032851 // positive regulation of Rab GTPase activity // inferred from electronic annotation	0005622 // intracellular // inferred from electronic annotation	0005097 // Rab GTPase activator activity // inferred from electronic annotation	---	IPR000195 // Rab-GTPase-TBC domain // 5.6E-50 /// IPR000195 // Rab-GTPase-TBC domain // 1.7E-47	---	---	This probe set was annotated using the Matching Probes based pipeline to a Entrez Gene identifier using 7 transcripts. // true // Matching Probes // A	XM_003753395(11),GENSCAN00000025589(11),GENSCAN00000050328(11),ENSRNOT00000073502(11),ENSRNOT00000018668(11)	ENSRNOT00000018668 // cdna:known_by_projection chromosome:Rnor_5.0:1:265008850:265089552:1 gene:ENSRNOG00000036598 gene_biotype:protein_coding transcript_biotype:protein_coding // ensembl // 11 // --- /// ENSRNOT00000073502 // cdna:known_by_projection chromosome:Rnor_5.0:1:265008850:265089552:1 gene:ENSRNOG00000036598 gene_biotype:protein_coding transcript_biotype:protein_coding // ensembl // 11 …	---"
1387233_at	0.000433725	0.00793651	0.531173	460.361	244.531	1		Rat Expression Array 230 2.0	Rattus norvegicus	2013-10-23	Consensus sequence	GenBank	Rn.7040.1	gb:NM_017235.1 /DB_XREF=gi:8393575 /GEN=Hsd17b7 /FEA=FLmRNA /CNT=10 /TID=Rn.7040.1 /TIER=FL /STK=4 /UG=Rn.7040 /LL=29540 /DEF=Rattus norvegicus hydroxysteroid 17-beta dehydrogenase 7 (Hsd17b7), mRNA. /PROD=hydroxysteroid 17-beta dehydrogenase 7 /FL=gb:NM_017235.1 gb:U44803.1	NM_017235	Rn.7040	Rn.7040	March 2012 (Rnor5.0)	chr13:92917696-92934194 (-) // 98.52 // q24	hydroxysteroid (17-beta) dehydrogenase 7	Hsd17b7	chr13q24	full length	ENSRNOG00000002826	29540	Q62904	EC:1.1.1.270 /// EC:1.1.1.62	---	NP_058931	NM_017235	---	---	---	---	---	---	0006629 // lipid metabolic process // inferred from electronic annotation /// 0006694 // steroid biosynthetic process // inferred from electronic annotation /// 0006695 // cholesterol biosynthetic process // inferred from electronic annotation /// 0006695 // cholesterol biosynthetic process // not recorded /// 0006703 // estrogen biosynthetic process // inferred from electronic annotation /// 000…	0005783 // endoplasmic reticulum // inferred from electronic annotation /// 0005783 // endoplasmic reticulum // not recorded /// 0005886 // plasma membrane // inferred from electronic annotation /// 0016020 // membrane // inferred from electronic annotation /// 0016021 // integral to membrane // inferred from electronic annotation	0000166 // nucleotide binding // inferred from electronic annotation /// 0000253 // 3-keto sterol reductase activity // inferred from electronic annotation /// 0000253 // 3-keto sterol reductase activity // not recorded /// 0004303 // estradiol 17-beta-dehydrogenase activity // inferred from electronic annotation /// 0005148 // prolactin receptor binding // inferred from mutant phenotype /// 0016…	Steroid_Biosynthesis // GenMAPP	IPR002198 // Short-chain dehydrogenase/reductase SDR // 1.0E-17 /// IPR013968 // Polyketide synthase, KR // 2.0E-10	---	---	This probe set was annotated using the Matching Probes based pipeline to a Entrez Gene identifier using 3 transcripts. // false // Matching Probes // A	ENSRNOT00000003812(11),NM_017235(11),U44803(11)	ENSRNOT00000003812 // cdna:known chromosome:Rnor_5.0:13:92917716:92934194:-1 gene:ENSRNOG00000002826 gene_biotype:protein_coding transcript_biotype:protein_coding // ensembl // 11 // --- /// NM_017235 // Rattus norvegicus hydroxysteroid (17-beta) dehydrogenase 7 (Hsd17b7), mRNA. // refseq // 11 // --- /// U44803 // Rattus norvegicus ovarian-specific protein mRNA, complete cds. // gb // 11 // ---	---"
1391170_at	0.00235681	0.015873	0.531196	471.077	250.235	6		Rat Expression Array 230 2.0	Rattus norvegicus	2013-10-23	Consensus sequence	GenBank	Rn.52530.1	gb:BE115521 /DB_XREF=gi:8507626 /DB_XREF=UI-R-BS1-axw-g-12-0-UI.s1 /CLONE=UI-R-BS1-axw-g-12-0-UI /FEA=EST /CNT=3 /TID=Rn.52530.1 /TIER=ConsEnd /STK=3 /UG=Rn.52530 /UG_TITLE=ESTs, Weakly similar to A48205 All-1 protein +GTE form - mouse (M.musculus)	BE115521	Rn.52530	Rn.49964	March 2012 (Rnor5.0)	chr4:208358150-208360161 (+) // 99.81 // q42	SET domain containing 5	Setd5	chr4q42	full length	ENSRNOG00000007472	297514	D4A2W7	---	---	NP_001100084	NM_001106614	---	---	---	---	---	---	---	---	0005515 // protein binding // inferred from electronic annotation	---	IPR001214 // SET domain // 3.8E-13	---	---	This probe set was annotated using the Matching Probes based pipeline to a Entrez Gene identifier using 2 transcripts. // false // Matching Probes // A	ENSRNOT00000066723(11),NM_001106614(11)	ENSRNOT00000066723 // cdna:known chromosome:Rnor_5.0:4:208315965:208393602:1 gene:ENSRNOG00000007472 gene_biotype:protein_coding transcript_biotype:protein_coding // ensembl // 11 // --- /// GENSCAN00000044442 // cdna:genscan chromosome:Rnor_5.0:4:208347913:208364423:1 transcript_biotype:protein_coding // ensembl // 11 // --- /// NM_001106614 // Rattus norvegicus SET domain containing 5 (Setd5), …	---"
1370950_at	0.0002482	0.00793651	0.531296	1538.99	817.657	1		Rat Expression Array 230 2.0	Rattus norvegicus	2013-10-23	Consensus sequence	GenBank	Rn.34354.1	gb:AW253995 /DB_XREF=gi:6597586 /DB_XREF=UI-R-BJ0-aed-h-07-0-UI.s1 /CLONE=UI-R-BJ0-aed-h-07-0-UI /FEA=mRNA /CNT=22 /TID=Rn.34354.1 /TIER=Stack /STK=19 /UG=Rn.34354 /UG_TITLE=R.norvegicus mRNA for ER transmembrane protein	AW253995	Rn.34354	Rn.12038	March 2012 (Rnor5.0)	chr5:128551202-128625270 (+) // 98.32 // q34	phosphatidic acid phosphatase type 2B	Ppap2b	chr5q34	full length	ENSRNOG00000008116	192270	Q6IMX4 /// P97544	EC:3.1.3.4	---	NP_620260	NM_138905	---	---	---	---	---	---	0001568 // blood vessel development // inferred from electronic annotation /// 0001568 // blood vessel development // not recorded /// 0001702 // gastrulation with mouth forming second // inferred from electronic annotation /// 0001702 // gastrulation with mouth forming second // not recorded /// 0001933 // negative regulation of protein phosphorylation // inferred from electronic annotation /// …	0005783 // endoplasmic reticulum // inferred from electronic annotation /// 0005789 // endoplasmic reticulum membrane // inferred from direct assay /// 0016020 // membrane // inferred from electronic annotation /// 0016021 // integral to membrane // inferred from electronic annotation	0003824 // catalytic activity // inferred from electronic annotation /// 0005178 // integrin binding // inferred from electronic annotation /// 0005178 // integrin binding // not recorded /// 0005515 // protein binding // inferred from electronic annotation /// 0008195 // phosphatidate phosphatase activity // inferred from electronic annotation /// 0016787 // hydrolase activity // inferred from e…	---	IPR000326 // Phosphatidic acid phosphatase type 2/haloperoxidase // 6.5E-27	---	---	This probe set was annotated using the Matching Probes based pipeline to a Entrez Gene identifier using 3 transcripts. // false // Matching Probes // A	BC072544(11),ENSRNOT00000011237(11),NM_138905(11)	BC072544 // Rattus norvegicus phosphatidic acid phosphatase type 2B, mRNA (cDNA clone MGC:91483 IMAGE:7105872), complete cds. // gb // 11 // --- /// ENSRNOT00000011237 // cdna:known chromosome:Rnor_5.0:5:128551196:128626137:1 gene:ENSRNOG00000008116 gene_biotype:protein_coding transcript_biotype:protein_coding // ensembl // 11 // --- /// NM_138905 // Rattus norvegicus phosphatidic acid phosphatas…	GENSCAN00000045669 // ensembl // 7 // Cross Hyb Matching Probes"
1384176_at	0.00158197	0.00793651	0.533257	199.821	106.556	4		Rat Expression Array 230 2.0	Rattus norvegicus	2013-10-23	Consensus sequence	GenBank	Rn.23503.1	gb:BF419876 /DB_XREF=gi:11407865 /DB_XREF=UI-R-BJ2-bph-c-06-0-UI.s1 /CLONE=UI-R-BJ2-bph-c-06-0-UI /FEA=EST /CNT=3 /TID=Rn.23503.1 /TIER=ConsEnd /STK=0 /UG=Rn.23503 /UG_TITLE=ESTs	BF419876	Rn.23503	---	March 2012 (Rnor5.0)	chr1:223320277-223320522 (-) // 53.85 // q42	---	---	---	---	---	---	---	---	---	---	---	---	---	---	---	---	---	---	---	---	---	---	---	---	This probe set was annotated using the Design Representative Id based pipeline to a GenBank identifier using 1 transcripts. // false // Design Representative Id // R	BF419876	BF419876 // /DB_XREF=UI-R-BJ2-bph-c-06-0-UI.s1 /CLONE=UI-R-BJ2-bph-c-06-0-UI // gb // --- // ---	---"
1392984_at	0.000221549	0.00793651	0.536884	290.487	155.958	2		Rat Expression Array 230 2.0	Rattus norvegicus	2013-10-23	Consensus sequence	GenBank	Rn.44206.1	gb:BG671686 /DB_XREF=gi:13893785 /DB_XREF=DRNBWE06 /CLONE=DRNBWE06 /FEA=EST /CNT=9 /TID=Rn.44206.1 /TIER=ConsEnd /STK=0 /UG=Rn.44206 /UG_TITLE=ESTs, Weakly similar to CNE6_MOUSE COPINE VI (NEURONAL-COPINE) (N-COPINE) (M.musculus)	BG671686	Rn.44206	Rn.4034	March 2012 (Rnor5.0)	chr5:38182367-38187978 (-) // 91.29 // q21	copine III	Cpne3	chr5q13	full length	ENSRNOG00000006298	313087	D3ZLA3	---	---	NP_001101387	NM_001107917	---	---	---	---	---	---	---	0005829 // cytosol // inferred from electronic annotation	0004674 // protein serine/threonine kinase activity // inferred from electronic annotation /// 0005515 // protein binding // inferred from electronic annotation	---	IPR000008 // C2 calcium-dependent membrane targeting // 2.1E-16 /// IPR000008 // C2 calcium-dependent membrane targeting // 5.9E-19 /// IPR010734 // Copine // 2.4E-65	---	---	This probe set was annotated using the Genome Target Overlap based pipeline to a Entrez Gene identifier using 2 transcripts. // false // Genome Target Overlap // B	ENSRNOT00000008281,NM_001107917	ENSRNOT00000008281 // cdna:known chromosome:Rnor_5.0:5:38183598:38214447:-1 gene:ENSRNOG00000006298 gene_biotype:protein_coding transcript_biotype:protein_coding // ensembl // --- // chr5:38183597-38214447(-) /// GENSCAN00000044592 // cdna:genscan chromosome:Rnor_5.0:5:38181922:38214447:-1 transcript_biotype:protein_coding // ensembl // --- // chr5:38181921-38214447(-) /// NM_001107917 // Rattus …	---"
1371003_at	0.0112306	0.031746	0.53713	4198.33	2255.05	9		Rat Expression Array 230 2.0	Rattus norvegicus	2013-10-23	Consensus sequence	GenBank	Rn.19032.1	gb:BG378086 /DB_XREF=gi:13302558 /DB_XREF=UI-R-CT0-bvn-g-03-0-UI.s1 /CLONE=UI-R-CT0-bvn-g-03-0-UI /FEA=mRNA /CNT=29 /TID=Rn.19032.1 /TIER=ConsEnd /STK=1 /UG=Rn.19032 /LL=29456 /UG_GENE=Map1b /UG_TITLE=microtubule-associated protein 5	BG378086	Rn.19032	Rn.171593 /// Rn.220177 /// Rn.98152	March 2012 (Rnor5.0)	chr2:48841123-48861909 (-) // 98.21 // q14	microtubule-associated protein 1B	Map1b	chr2q12	est /// full length	ENSRNOG00000017428	29456	F1LRL9 /// P15205 /// B0BNK3	---	---	NP_062090	NM_019217	---	---	---	---	---	---	0000226 // microtubule cytoskeleton organization // inferred from electronic annotation /// 0001578 // microtubule bundle formation // inferred from direct assay /// 0001578 // microtubule bundle formation // inferred from electronic annotation /// 0001578 // microtubule bundle formation // not recorded /// 0007026 // negative regulation of microtubule depolymerization // inferred from direct ass…	0005737 // cytoplasm // inferred from electronic annotation /// 0005829 // cytosol // inferred from electronic annotation /// 0005829 // cytosol // not recorded /// 0005856 // cytoskeleton // inferred from direct assay /// 0005874 // microtubule // inferred from electronic annotation /// 0005875 // microtubule associated complex // inferred from direct assay /// 0005886 // plasma membrane // infe…	0003779 // actin binding // inferred from direct assay /// 0005515 // protein binding // inferred from physical interaction /// 0005543 // phospholipid binding // inferred from physical interaction /// 0008017 // microtubule binding // inferred from electronic annotation /// 0008017 // microtubule binding // inferred from mutant phenotype /// 0016787 // hydrolase activity // inferred from electro…	---	IPR000102 // Neuraxin/MAP1B repeat // 6.6E-10 /// IPR000102 // Neuraxin/MAP1B repeat // 8.1E-11 /// IPR000102 // Neuraxin/MAP1B repeat // 7.2E-10 /// IPR000102 // Neuraxin/MAP1B repeat // 5.6E-9 /// IPR000102 // Neuraxin/MAP1B repeat // 5.1E-9 /// IPR000102 // Neuraxin/MAP1B repeat // 2.9E-9	---	---	This probe set was annotated using the Matching Probes based pipeline to a Entrez Gene identifier using 2 transcripts. // false // Matching Probes // A	ENSRNOT00000023460(11),NM_019217(11)	ENSRNOT00000023460 // cdna:known chromosome:Rnor_5.0:2:48837124:48930483:-1 gene:ENSRNOG00000017428 gene_biotype:protein_coding transcript_biotype:protein_coding // ensembl // 11 // --- /// NM_019217 // Rattus norvegicus microtubule-associated protein 1B (Map1b), mRNA. // refseq // 11 // ---	GENSCAN00000047937 // ensembl // 4 // Cross Hyb Matching Probes"
1383615_a_at	0.000584545	0.00793651	0.538285	1644.85	885.396	2		Rat Expression Array 230 2.0	Rattus norvegicus	2013-10-23	Consensus sequence	GenBank	Rn.16492.2	gb:AI059295 /DB_XREF=gi:3333072 /DB_XREF=UI-R-C1-lf-a-03-0-UI.s1 /CLONE=UI-R-C1-lf-a-03-0-UI /FEA=EST /CNT=1 /TID=Rn.16492.2 /TIER=ConsEnd /STK=0 /UG=Rn.16492 /UG_TITLE=ESTs, Weakly similar to S18188 notch protein homolog - rat (R.norvegicus)	AI059295	Rn.16492	Rn.164902 /// Rn.36797	March 2012 (Rnor5.0)	chr6:82125521-82128546 (-) // 100.0 // q23	HECT domain containing E3 ubiquitin protein ligase 1	Hectd1	chr6q22	est	ENSRNOG00000006905	362736	D3ZLS5	---	---	XP_001078686 /// XP_343061	XM_001078686 /// XM_343060	---	---	---	---	---	---	0001843 // neural tube closure // not recorded /// 0006464 // cellular protein modification process // inferred from electronic annotation /// 0016567 // protein ubiquitination // inferred from electronic annotation /// 0042787 // protein ubiquitination involved in ubiquitin-dependent protein catabolic process // not recorded	0005622 // intracellular // inferred from electronic annotation /// 0005634 // nucleus // not recorded /// 0005737 // cytoplasm // not recorded	0004842 // ubiquitin-protein ligase activity // not recorded /// 0005488 // binding // inferred from electronic annotation /// 0005515 // protein binding // inferred from electronic annotation /// 0016874 // ligase activity // inferred from electronic annotation /// 0046872 // metal ion binding // inferred from electronic annotation	---	IPR000569 // HECT // 2.7E-80 /// IPR002110 // Ankyrin repeat // 2.7E-9 /// IPR010606 // Mib-herc2 // 4.7E-27 /// IPR012919 // Sad1/UNC-like, C-terminal // 1.5E-26	---	---	This probe set was annotated using the Matching Probes based pipeline to a Entrez Gene identifier using 1 transcripts. // false // Matching Probes // A	ENSRNOT00000008459(11)	ENSRNOT00000008459 // cdna:known_by_projection chromosome:Rnor_5.0:6:82073589:82157549:-1 gene:ENSRNOG00000006905 gene_biotype:protein_coding transcript_biotype:protein_coding // ensembl // 11 // --- /// GENSCAN00000018685 // cdna:genscan chromosome:Rnor_5.0:6:82065269:82134482:-1 transcript_biotype:protein_coding // ensembl // 11 // ---	---"
1393576_at	0.00206641	0.015873	0.5383	368.674	198.457	6		Rat Expression Array 230 2.0	Rattus norvegicus	2013-10-23	Consensus sequence	GenBank	Rn.32972.1	gb:AA963989 /DB_XREF=gi:4278865 /DB_XREF=UI-R-C0-gs-f-04-0-UI.s1 /CLONE=UI-R-C0-gs-f-04-0-UI /FEA=EST /CNT=3 /TID=Rn.32972.1 /TIER=ConsEnd /STK=1 /UG=Rn.32972 /UG_TITLE=ESTs	AA963989	Rn.32972	Rn.32972	March 2012 (Rnor5.0)	chr5:120698490-120699055 (+) // 84.33 // q33	---	---	---	est	---	---	---	---	---	---	---	---	---	---	---	---	---	---	---	---	---	---	---	---	This probe set was annotated using the Accession mapped clusters based pipeline to a UniGene identifier using 1 transcripts. // false // Accession mapped clusters // E	AA963989	AA963989 // /DB_XREF=UI-R-C0-gs-f-04-0-UI.s1 /CLONE=UI-R-C0-gs-f-04-0-UI // gb // --- // ---	GENSCAN00000035132 // ensembl // 1 // Cross Hyb Matching Probes"
1368778_at	0.00035573	0.00793651	0.538358	458.736	246.965	2		Rat Expression Array 230 2.0	Rattus norvegicus	2013-10-23	Consensus sequence	GenBank	Rn.9968.1	gb:NM_017206.1 /DB_XREF=gi:8394317 /GEN=Slc6a6 /FEA=FLmRNA /CNT=3 /TID=Rn.9968.1 /TIER=FL /STK=3 /UG=Rn.9968 /LL=29464 /DEF=Rattus norvegicus Solute carrier 6 ,member 6 (taurine transporter) (Slc6a6), mRNA. /PROD=taurinebeta-alanine transporter /FL=gb:M96601.1 gb:NM_017206.1	NM_017206	Rn.9968	Rn.9968	March 2012 (Rnor5.0)	chr4:188176241-188245992 (-) // 96.63 // q41	solute carrier family 6 (neurotransmitter transporter, taurine), member 6	Slc6a6	chr4q34	full length	ENSRNOG00000009019	29464	P31643	---	---	NP_058902	NM_017206	---	---	---	---	---	---	0001762 // beta-alanine transport // not recorded /// 0003333 // amino acid transmembrane transport // not recorded /// 0006810 // transport // inferred from electronic annotation /// 0006836 // neurotransmitter transport // inferred from electronic annotation /// 0015734 // taurine transport // inferred from mutant phenotype /// 0015734 // taurine transport // not recorded /// 0055085 // transme…	0005886 // plasma membrane // inferred from electronic annotation /// 0005887 // integral to plasma membrane // inferred from electronic annotation /// 0016020 // membrane // inferred from electronic annotation /// 0016021 // integral to membrane // inferred from electronic annotation	0001761 // beta-alanine transmembrane transporter activity // not recorded /// 0005328 // neurotransmitter:sodium symporter activity // inferred from electronic annotation /// 0005368 // taurine transmembrane transporter activity // not recorded /// 0005369 // taurine:sodium symporter activity // inferred from direct assay /// 0015293 // symporter activity // inferred from electronic annotation /…	---	IPR000175 // Sodium:neurotransmitter symporter // 1.1E-243	---	---	This probe set was annotated using the Matching Probes based pipeline to a Entrez Gene identifier using 3 transcripts. // false // Matching Probes // A	ENSRNOT00000012875(11),M96601(11),NM_017206(11)	ENSRNOT00000012875 // cdna:known chromosome:Rnor_5.0:4:188176251:188245992:-1 gene:ENSRNOG00000009019 gene_biotype:protein_coding transcript_biotype:protein_coding // ensembl // 11 // --- /// M96601 // Rattus norvegicus taurine transporter mRNA, complete cds. // gb // 11 // --- /// NM_017206 // Rattus norvegicus solute carrier family 6 (neurotransmitter transporter, taurine), member 6 (Slc6a6), m…	GENSCAN00000057935 // ensembl // 3 // Cross Hyb Matching Probes"
1380446_at	0.00277192	0.015873	0.54039	327.906	177.197	7		Rat Expression Array 230 2.0	Rattus norvegicus	2013-10-23	Consensus sequence	GenBank	Rn.50043.1	gb:BF396749 /DB_XREF=gi:11381730 /DB_XREF=UI-R-BS2-beu-g-02-0-UI.s1 /CLONE=UI-R-BS2-beu-g-02-0-UI /FEA=EST /CNT=3 /TID=Rn.50043.1 /TIER=ConsEnd /STK=2 /UG=Rn.50043 /UG_TITLE=ESTs, Highly similar to AF10_MOUSE AF-10 PROTEIN (M.musculus)	BF396749	Rn.50043	Rn.3620	March 2012 (Rnor5.0)	chr17:86612783-86628332 (+) // 98.52 // q12.3	myeloid/lymphoid or mixed-lineage leukemia (trithorax homolog, Drosophila); translocated to, 10	Mllt10	chr17q12.3	full length	ENSRNOG00000022249	361285	Q5PQL6 /// F1M8I4	---	---	NP_001012162	NM_001012162	---	---	---	---	---	---	0045944 // positive regulation of transcription from RNA polymerase II promoter // not recorded	0005634 // nucleus // not recorded /// 0005730 // nucleolus // not recorded /// 0005737 // cytoplasm // not recorded	0005515 // protein binding // inferred from electronic annotation /// 0008270 // zinc ion binding // inferred from electronic annotation	---	---	---	---	This probe set was annotated using the Matching Probes based pipeline to a Entrez Gene identifier using 3 transcripts. // false // Matching Probes // A	BC087128(11),ENSRNOT00000034157(11),NM_001012162(11)	BC087128 // Rattus norvegicus myeloid/lymphoid or mixed-lineage leukemia (trithorax homolog, Drosophila); translocated to, 10, mRNA (cDNA clone MGC:94916 IMAGE:7112191), complete cds. // gb // 11 // --- /// ENSRNOT00000034157 // cdna:known chromosome:Rnor_5.0:17:86605397:86705156:1 gene:ENSRNOG00000022249 gene_biotype:protein_coding transcript_biotype:protein_coding // ensembl // 11 // --- /// GE…	---"
1377445_at	0.000485873	0.00793651	0.541229	3133.53	1695.96	4		Rat Expression Array 230 2.0	Rattus norvegicus	2013-10-23	Consensus sequence	GenBank	Rn.59831.1	gb:BF388223 /DB_XREF=gi:11373047 /DB_XREF=UI-R-CA1-bca-g-04-0-UI.s1 /CLONE=UI-R-CA1-bca-g-04-0-UI /FEA=EST /CNT=4 /TID=Rn.59831.1 /TIER=ConsEnd /STK=4 /UG=Rn.59831 /UG_TITLE=ESTs	BF388223	Rn.59831	Rn.225055	March 2012 (Rnor5.0)	chr6:142841200-142841641 (+) // 100.0 // q32	---	---	---	est	---	---	---	---	---	---	---	---	---	---	---	---	---	---	---	---	---	---	---	---	This probe set was annotated using the Accession mapped clusters based pipeline to a UniGene identifier using 4 transcripts. // false // Accession mapped clusters // E	BF401570,BF400914,BF401032,BF388223	BF388223 // /DB_XREF=UI-R-CA1-bca-g-04-0-UI.s1 /CLONE=UI-R-CA1-bca-g-04-0-UI // gb // --- // --- /// BF400914 // /DB_XREF=UI-R-CA0-bgg-d-07-0-UI.s1 /CLONE=UI-R-CA0-bgg-d-07-0-UI // gb // --- // --- /// BF401032 // /DB_XREF=UI-R-CA0-bgi-g-08-0-UI.s1 /CLONE=UI-R-CA0-bgi-g-08-0-UI // gb // --- // --- /// BF401570 // /DB_XREF=UI-R-CA0-bgm-b-11-0-UI.s1 /CLONE=UI-R-CA0-bgm-b-11-0-UI // gb // --- // ---	---"
1381522_at	0.0130184	0.015873	0.541849	269.507	146.032	7		Rat Expression Array 230 2.0	Rattus norvegicus	2013-10-23	Consensus sequence	GenBank	Rn.39077.1	gb:BI280528 /DB_XREF=gi:14929402 /DB_XREF=UI-R-DC0-bzl-e-07-0-UI.s1 /CLONE=UI-R-DC0-bzl-e-07-0-UI /FEA=EST /CNT=2 /TID=Rn.39077.1 /TIER=ConsEnd /STK=2 /UG=Rn.39077 /UG_TITLE=ESTs	BI280528	Rn.39077	Rn.163311	March 2012 (Rnor5.0)	chr15:61463606-61463777 (-) // 43.85 // q11	component of oligomeric golgi complex 3	Cog3	chr15q11	full length	---	361073	Q5BJW7 /// Q5XHZ8	---	---	NP_001012157	NM_001012157	---	---	---	---	---	---	0006486 // protein glycosylation // inferred from electronic annotation /// 0006486 // protein glycosylation // not recorded /// 0006886 // intracellular protein transport // inferred from electronic annotation /// 0006888 // ER to Golgi vesicle-mediated transport // inferred from electronic annotation /// 0006888 // ER to Golgi vesicle-mediated transport // not recorded /// 0006890 // retrograde…	0005634 // nucleus // inferred from electronic annotation /// 0005634 // nucleus // not recorded /// 0005730 // nucleolus // not recorded /// 0005737 // cytoplasm // not recorded /// 0005794 // Golgi apparatus // not recorded /// 0005801 // cis-Golgi network // inferred from electronic annotation /// 0005886 // plasma membrane // inferred from electronic annotation /// 0005886 // plasma membrane …	0008565 // protein transporter activity // inferred from electronic annotation /// 0008565 // protein transporter activity // not recorded	---	---	---	---	This probe set was annotated using the Accession mapped clusters based pipeline to a UniGene identifier using 2 transcripts. // false // Accession mapped clusters // E	AI556757,BI280528	AI556757 // /DB_XREF=UI-R-C2p-rl-e-07-0-UI.s1 /CLONE=UI-R-C2p-rl-e-07-0-UI // gb // --- // --- /// BI280528 // /DB_XREF=UI-R-DC0-bzl-e-07-0-UI.s1 /CLONE=UI-R-DC0-bzl-e-07-0-UI // gb // --- // ---	---"
1393836_at	0.00265257	0.00793651	0.542536	470.491	255.259	6		Rat Expression Array 230 2.0	Rattus norvegicus	2013-10-23	Consensus sequence	GenBank	Rn.74693.1	gb:BE097933 /DB_XREF=gi:8488864 /DB_XREF=UI-R-BX0-ara-g-11-0-UI.s1 /CLONE=UI-R-BX0-ara-g-11-0-UI /FEA=EST /CNT=1 /TID=Rn.74693.1 /TIER=ConsEnd /STK=1 /UG=Rn.74693 /UG_TITLE=EST	BE097933	Rn.74693	Rn.31427	March 2012 (Rnor5.0)	chr4:194918396-194918719 (+) // 99.38 // q42	microphthalmia-associated transcription factor	Mitf	chr4q34-q41	full length	ENSRNOG00000008658	25094	F1LQV3 /// O88368	---	---	NP_001178018	NM_001191089	---	---	---	---	---	---	0006351 // transcription, DNA-dependent // inferred from electronic annotation /// 0006355 // regulation of transcription, DNA-dependent // not recorded /// 0006461 // protein complex assembly // inferred from electronic annotation /// 0006461 // protein complex assembly // not recorded /// 0007275 // multicellular organismal development // inferred from electronic annotation /// 0010468 // regul…	0005634 // nucleus // inferred from electronic annotation /// 0005634 // nucleus // not recorded /// 0043234 // protein complex // inferred from electronic annotation /// 0043234 // protein complex // not recorded	0001077 // RNA polymerase II core promoter proximal region sequence-specific DNA binding transcription factor activity involved in positive regulation of transcription // inferred from electronic annotation /// 0001077 // RNA polymerase II core promoter proximal region sequence-specific DNA binding transcription factor activity involved in positive regulation of transcription // not recorded /// …	---	IPR011598 // Myc-type, basic helix-loop-helix (bHLH) domain // 1.1E-20 /// IPR021802 // Basic helix-loop-helix leucine zipper transcrition factor MiT/TFE // 3.5E-47	---	---	This probe set was annotated using the Matching Probes based pipeline to a Entrez Gene identifier using 2 transcripts. // false // Matching Probes // A	ENSRNOT00000051121(10),NM_001191089(10)	ENSRNOT00000051121 // cdna:known chromosome:Rnor_5.0:4:194667979:194918737:1 gene:ENSRNOG00000008658 gene_biotype:protein_coding transcript_biotype:protein_coding // ensembl // 10 // --- /// NM_001191089 // Rattus norvegicus microphthalmia-associated transcription factor (Mitf), mRNA. // refseq // 10 // ---	---"
1385931_at	0.00423303	0.015873	0.542795	260.57	141.436	7		Rat Expression Array 230 2.0	Rattus norvegicus	2013-10-23	Consensus sequence	GenBank	Rn.68238.1	gb:AW535564 /DB_XREF=gi:7177978 /DB_XREF=UI-R-C4-aly-a-08-0-UI.s1 /CLONE=UI-R-C4-aly-a-08-0-UI /FEA=EST /CNT=4 /TID=Rn.68238.1 /TIER=ConsEnd /STK=1 /UG=Rn.68238 /UG_TITLE=ESTs, Weakly similar to S28261 centromere protein E (H.sapiens)	AW535564	Rn.68238	Rn.203282	March 2012 (Rnor5.0)	chr16:70458276-70472784 (+) // 86.88 // q12.4	hook homolog 3 (Drosophila)	Hook3	chr16q12.4	full length	ENSRNOG00000014275	306548	F1MA65 /// Q7TQ77	---	---	NP_001129570	NM_001136098	---	---	---	---	---	---	0000226 // microtubule cytoskeleton organization // inferred from electronic annotation /// 0007032 // endosome organization // inferred from electronic annotation /// 0007032 // endosome organization // not recorded /// 0007040 // lysosome organization // inferred from electronic annotation /// 0007040 // lysosome organization // not recorded /// 0008333 // endosome to lysosome transport // infe…	0000242 // pericentriolar material // inferred from electronic annotation /// 0000242 // pericentriolar material // not recorded /// 0005737 // cytoplasm // inferred from electronic annotation /// 0005737 // cytoplasm // not recorded /// 0005794 // Golgi apparatus // inferred from electronic annotation /// 0005794 // Golgi apparatus // not recorded /// 0005801 // cis-Golgi network // inferred fro…	0005515 // protein binding // inferred from physical interaction /// 0008017 // microtubule binding // inferred from electronic annotation /// 0008017 // microtubule binding // not recorded /// 0042802 // identical protein binding // inferred from electronic annotation /// 0042802 // identical protein binding // not recorded	---	IPR008636 // HOOK/CCDC88 // 7.8E-283	---	---	This probe set was annotated using the Matching Probes based pipeline to a Entrez Gene identifier using 2 transcripts. // false // Matching Probes // A	ENSRNOT00000019356(10),NM_001136098(11)	ENSRNOT00000019356 // cdna:known chromosome:Rnor_5.0:16:70407095:70495811:1 gene:ENSRNOG00000014275 gene_biotype:protein_coding transcript_biotype:protein_coding // ensembl // 10 // --- /// NM_001136098 // Rattus norvegicus hook homolog 3 (Drosophila) (Hook3), mRNA. // refseq // 11 // ---	AY310154 // gb // 7 // Cross Hyb Matching Probes /// GENSCAN00000012382 // ensembl // 7 // Cross Hyb Matching Probes /// ENSRNOT00000019281 // ensembl // 7 // Cross Hyb Matching Probes"
1387164_at	0.00894055	0.015873	0.54281	884.537	480.135	8		Rat Expression Array 230 2.0	Rattus norvegicus	2013-10-23	Consensus sequence	GenBank	Rn.9900.1	gb:NM_030854.1 /DB_XREF=gi:13540670 /GEN=Chm-1 /FEA=FLmRNA /CNT=8 /TID=Rn.9900.1 /TIER=FL+Stack /STK=6 /UG=Rn.9900 /LL=81512 /DEF=Rattus norvegicus chondromodulin-1 (Chm-1), mRNA. /PROD=chondromodulin-1 /FL=gb:NM_030854.1 gb:AF051425.1	NM_030854	Rn.9900	Rn.9900	March 2012 (Rnor5.0)	chr15:65587058-65611621 (-) // 96.76 // q12	leukocyte cell derived chemotaxin 1	Lect1	chr15q12	full length	ENSRNOG00000012821	81512	O70367 /// A0JPL7	---	---	NP_110481	NM_030854	---	---	---	---	---	---	0001886 // endothelial cell morphogenesis // inferred from electronic annotation /// 0001886 // endothelial cell morphogenesis // not recorded /// 0001937 // negative regulation of endothelial cell proliferation // inferred from electronic annotation /// 0001937 // negative regulation of endothelial cell proliferation // not recorded /// 0007275 // multicellular organismal development // inferred…	0005576 // extracellular region // inferred from electronic annotation /// 0012505 // endomembrane system // inferred from electronic annotation /// 0016020 // membrane // inferred from electronic annotation /// 0016021 // integral to membrane // inferred from electronic annotation	---	---	IPR007084 // BRICHOS domain // 1.2E-30	---	---	This probe set was annotated using the Matching Probes based pipeline to a Entrez Gene identifier using 4 transcripts. // false // Matching Probes // A	AF051425(11),BC127493(11),ENSRNOT00000017400(11),NM_030854(11)	AF051425 // Rattus norvegicus chondromodulin-1 (Chm-1) mRNA, complete cds. // gb // 11 // --- /// BC127493 // Rattus norvegicus leukocyte cell derived chemotaxin 1, mRNA (cDNA clone MGC:156632 IMAGE:8369609), complete cds. // gb // 11 // --- /// ENSRNOT00000017400 // cdna:known chromosome:Rnor_5.0:15:65587063:65611651:-1 gene:ENSRNOG00000012821 gene_biotype:protein_coding transcript_biotype:prote…	GENSCAN00000037078 // ensembl // 7 // Cross Hyb Matching Probes"
1376685_at	0.000264433	0.00793651	0.543013	716.687	389.17	2		Rat Expression Array 230 2.0	Rattus norvegicus	2013-10-23	Consensus sequence	GenBank	Rn.40821.1	gb:AW532489 /DB_XREF=gi:7174903 /DB_XREF=UI-R-BS0-ami-c-10-0-UI.s1 /CLONE=UI-R-BS0-ami-c-10-0-UI /FEA=EST /CNT=7 /TID=Rn.40821.1 /TIER=ConsEnd /STK=4 /UG=Rn.40821 /UG_TITLE=ESTs	AW532489	Rn.40821	Rn.40821	March 2012 (Rnor5.0)	chr5:104946297-104947041 (-) // 90.06 // q31	---	---	---	est	---	---	---	---	---	---	---	---	---	---	---	---	---	---	---	---	---	---	---	---	This probe set was annotated using the Accession mapped clusters based pipeline to a UniGene identifier using 7 transcripts. // false // Accession mapped clusters // E	AW532489,AW672647,AI236154,BG664966,AI709495,AW524975,BF524479	AI236154 // /DB_XREF=EST232716 /CLONE=ROVDC09 // gb // --- // --- /// AI709495 // /DB_XREF=UI-R-C3-tn-a-02-0-UI.s1 /CLONE=UI-R-C3-tn-a-02-0-UI // gb // --- // --- /// AW524975 // /DB_XREF=UI-R-BJ0p-aiv-d-12-0-UI.s1 /CLONE=UI-R-BJ0p-aiv-d-12-0-UI // gb // --- // --- /// AW532489 // /DB_XREF=UI-R-BS0-ami-c-10-0-UI.s1 /CLONE=UI-R-BS0-ami-c-10-0-UI // gb // --- // --- /// AW672647 // /DB_XREF=50B // …	---"
1368086_a_at	0.000291936	0.00793651	0.544638	686.222	373.743	2		Rat Expression Array 230 2.0	Rattus norvegicus	2013-10-23	Consensus sequence	GenBank	Rn.10211.2	gb:D45252.1 /DB_XREF=gi:639864 /FEA=FLmRNA /CNT=1 /TID=Rn.10211.2 /TIER=FL /STK=1 /UG=Rn.10211 /LL=81681 /UG_GENE=Lss /DEF=Rattus norvegicus mRNA for 2,3-oxidosqualene:lanosterol cyclase, complete cds. /PROD=2,3-oxidosqualene:lanosterol cyclase /FL=gb:D45252.1	D45252	Rn.10211	Rn.10211	March 2012 (Rnor5.0)	chr20:15001955-15027560 (-) // 94.16 // p12	lanosterol synthase (2,3-oxidosqualene-lanosterol cyclase)	Lss	chr20p12	full length	ENSRNOG00000001267	81681	P48450 /// G3V998	EC:5.4.99.7	---	NP_112311 /// XP_003751990	NM_031049 /// XM_003751942	---	---	---	---	---	---	0006629 // lipid metabolic process // inferred from electronic annotation /// 0006694 // steroid biosynthetic process // inferred from electronic annotation /// 0006695 // cholesterol biosynthetic process // inferred from direct assay /// 0006695 // cholesterol biosynthetic process // inferred from mutant phenotype /// 0006695 // cholesterol biosynthetic process // not recorded /// 0008152 // met…	0005783 // endoplasmic reticulum // inferred from electronic annotation /// 0005789 // endoplasmic reticulum membrane // inferred from electronic annotation /// 0005811 // lipid particle // not recorded /// 0016020 // membrane // inferred from electronic annotation /// 0043231 // intracellular membrane-bounded organelle // inferred from direct assay	0000250 // lanosterol synthase activity // inferred from direct assay /// 0000250 // lanosterol synthase activity // inferred from mutant phenotype /// 0003824 // catalytic activity // inferred from electronic annotation /// 0016853 // isomerase activity // inferred from electronic annotation /// 0016866 // intramolecular transferase activity // inferred from electronic annotation	Cholesterol_Biosynthesis // GenMAPP /// Cholesterol_biosynthesis_KEGG // GenMAPP	IPR001330 // Prenyltransferase/squalene oxidase // 5.1E-14 /// IPR001330 // Prenyltransferase/squalene oxidase // 2.4E-15 /// IPR001330 // Prenyltransferase/squalene oxidase // 2.4E-14	---	---	This probe set was annotated using the Matching Probes based pipeline to a Entrez Gene identifier using 3 transcripts. // false // Matching Probes // A	D45252(11),NM_031049(11),U31352(11)	D45252 // Rattus norvegicus mRNA for 2,3-oxidosqualene:lanosterol cyclase, complete cds. // gb // 11 // --- /// ENSRNOT00000042499 // cdna:known_by_projection chromosome:Rnor_5.0:20:15001945:15027496:-1 gene:ENSRNOG00000001267 gene_biotype:protein_coding transcript_biotype:protein_coding // ensembl // 11 // --- /// NM_031049 // Rattus norvegicus lanosterol synthase (2,3-oxidosqualene-lanosterol c…	GENSCAN00000034572 // ensembl // 3 // Cross Hyb Matching Probes /// GENSCAN00000034585 // ensembl // 3 // Cross Hyb Matching Probes"
1387285_at	0.00266427	0.00793651	0.546269	795.124	434.352	7		Rat Expression Array 230 2.0	Rattus norvegicus	2013-10-23	Consensus sequence	GenBank	Rn.11280.1	gb:NM_012508.1 /DB_XREF=gi:6978556 /GEN=Atp2b2 /FEA=FLmRNA /CNT=14 /TID=Rn.11280.1 /TIER=FL /STK=1 /UG=Rn.11280 /LL=24215 /DEF=Rattus norvegicus ATPase isoform 2, Na+K+ transporting, beta polypeptide 2 (Atp2b2), mRNA. /PROD=ATPase isoform 2, Na+K+ transporting, betapolypeptide 2 /FL=gb:J03754.1 gb:NM_012508.1	NM_012508	Rn.11280	Rn.90982	March 2012 (Rnor5.0)	chr4:209001170-209310061 (-) // 94.14 // q42	ATPase, Ca++ transporting, plasma membrane 2	Atp2b2	chr4q41.3-q42.1	full length	ENSRNOG00000030269	24215	P11506 /// F1LP22 /// D3ZMC7 /// D3ZCE9 /// D4AEN5 /// D4A8B3 /// F1M0H3	EC:3.6.3.8	---	NP_036640	NM_012508	---	---	---	---	---	---	0000902 // cell morphogenesis // not recorded /// 0003407 // neural retina development // inferred from expression pattern /// 0006200 // ATP catabolic process // not recorded /// 0006754 // ATP biosynthetic process // inferred from electronic annotation /// 0006810 // transport // inferred from electronic annotation /// 0006811 // ion transport // inferred from electronic annotation /// 0006812 …	0005737 // cytoplasm // not recorded /// 0005737 // cytoplasm // inferred from sequence or structural similarity /// 0005783 // endoplasmic reticulum // not recorded /// 0005886 // plasma membrane // not recorded /// 0005886 // plasma membrane // inferred from sequence or structural similarity /// 0005886 // plasma membrane // traceable author statement /// 0005929 // cilium // not recorded /// 0…	0000166 // nucleotide binding // inferred from electronic annotation /// 0003824 // catalytic activity // inferred from electronic annotation /// 0005388 // calcium-transporting ATPase activity // inferred from direct assay /// 0005388 // calcium-transporting ATPase activity // inferred from electronic annotation /// 0005388 // calcium-transporting ATPase activity // inferred from mutant phenotyp…	Calcium_regulation_in_cardiac_cells // GenMAPP	IPR004014 // Cation-transporting P-type ATPase, N-terminal // 3.6E-17 /// IPR004014 // Cation-transporting P-type ATPase, N-terminal // 3.3E-17 /// IPR004014 // Cation-transporting P-type ATPase, N-terminal // 3.5E-17 /// IPR004014 // Cation-transporting P-type ATPase, N-terminal // 3.4E-17 /// IPR004014 // Cation-transporting P-type ATPase, N-terminal // 3.2E-17 /// IPR006068 // Cation-transport…	---	---	This probe set was annotated using the Matching Probes based pipeline to a Entrez Gene identifier using 2 transcripts. // false // Matching Probes // A	J03754(11),NM_012508(11)	ENSRNOT00000043476 // cdna:known_by_projection chromosome:Rnor_5.0:4:209001178:209104640:-1 gene:ENSRNOG00000030269 gene_biotype:protein_coding transcript_biotype:protein_coding // ensembl // 11 // --- /// ENSRNOT00000044110 // cdna:known_by_projection chromosome:Rnor_5.0:4:209001178:209104640:-1 gene:ENSRNOG00000030269 gene_biotype:protein_coding transcript_biotype:protein_coding // ensembl // 1…	---"
1385364_at	0.00284468	0.00793651	0.546473	303.367	165.782	7		Rat Expression Array 230 2.0	Rattus norvegicus	2013-10-23	Consensus sequence	GenBank	Rn.75463.2	gb:BF390761 /DB_XREF=gi:11375603 /DB_XREF=UI-R-CA1-bcp-b-02-0-UI.s1 /CLONE=UI-R-CA1-bcp-b-02-0-UI /FEA=EST /CNT=1 /TID=Rn.75463.2 /TIER=ConsEnd /STK=1 /UG=Rn.75463 /UG_TITLE=ESTs	BF390761	Rn.75463	Rn.172572	March 2012 (Rnor5.0)	chr13:84803511-84803857 (-) // 95.32 // q22	---	---	---	est	---	---	---	---	---	---	---	---	---	---	---	---	---	---	---	---	---	---	---	---	This probe set was annotated using the Accession mapped clusters based pipeline to a UniGene identifier using 1 transcripts. // false // Accession mapped clusters // E	BF390761	BF390761 // /DB_XREF=UI-R-CA1-bcp-b-02-0-UI.s1 /CLONE=UI-R-CA1-bcp-b-02-0-UI // gb // --- // ---	---"
1369235_at	0.00290503	0.00793651	0.546694	420.399	229.829	6		Rat Expression Array 230 2.0	Rattus norvegicus	2013-10-23	Consensus sequence	GenBank	Rn.34617.1	gb:NM_022207.1 /DB_XREF=gi:11559981 /GEN=Unc5h2 /FEA=FLmRNA /CNT=3 /TID=Rn.34617.1 /TIER=FL /STK=2 /UG=Rn.34617 /LL=60630 /DEF=Rattus norvegicus transmembrane receptor Unc5H2 (Unc5h2), mRNA. /PROD=transmembrane receptor Unc5H2 /FL=gb:U87306.1 gb:NM_022207.1	NM_022207	Rn.34617	Rn.34617	March 2012 (Rnor5.0)	chr20:32150985-32214979 (-) // 99.65 // q11	unc-5 homolog B (C. elegans)	Unc5b	chr20q11	full length	ENSRNOG00000000567	60630	O08722 /// F1LNE2	---	---	NP_071543	NM_022207	---	---	---	---	---	---	0006915 // apoptotic process // inferred from electronic annotation /// 0007165 // signal transduction // inferred from electronic annotation /// 0007275 // multicellular organismal development // inferred from electronic annotation /// 0007411 // axon guidance // inferred from direct assay /// 0033564 // anterior/posterior axon guidance // not recorded /// 0038007 // netrin-activated signaling p…	0005886 // plasma membrane // traceable author statement /// 0016020 // membrane // inferred from electronic annotation /// 0016021 // integral to membrane // inferred from electronic annotation	0005042 // netrin receptor activity // inferred from direct assay /// 0005515 // protein binding // inferred from physical interaction	---	IPR000488 // Death domain // 6.4E-17 /// IPR000884 // Thrombospondin, type 1 repeat // 9.6E-12 /// IPR000884 // Thrombospondin, type 1 repeat // 5.7E-6 /// IPR000906 // ZU5 // 9.2E-38 /// IPR013098 // Immunoglobulin I-set // 7.7E-14	---	---	This probe set was annotated using the Matching Probes based pipeline to a Entrez Gene identifier using 3 transcripts. // false // Matching Probes // A	ENSRNOT00000038537(11),NM_022207(11),U87306(11)	ENSRNOT00000038537 // cdna:known chromosome:Rnor_5.0:20:32150986:32214979:-1 gene:ENSRNOG00000000567 gene_biotype:protein_coding transcript_biotype:protein_coding // ensembl // 11 // --- /// GENSCAN00000038411 // cdna:genscan chromosome:Rnor_5.0:20:32150986:32214979:-1 transcript_biotype:protein_coding // ensembl // 11 // --- /// NM_022207 // Rattus norvegicus unc-5 homolog B (C. elegans) (Unc5b)…	---"
1380464_at	0.00405159	0.00793651	0.54808	56.1278	30.7625	7		Rat Expression Array 230 2.0	Rattus norvegicus	2013-10-23	Consensus sequence	GenBank	Rn.23823.1	gb:AI145031 /DB_XREF=gi:3666830 /DB_XREF=UI-R-BT0-pr-g-08-0-UI.s1 /CLONE=UI-R-BT0-pr-g-08-0-UI /FEA=EST /CNT=3 /TID=Rn.23823.1 /TIER=ConsEnd /STK=2 /UG=Rn.23823 /UG_TITLE=ESTs	AI145031	Rn.23823	Rn.139089	March 2012 (Rnor5.0)	chr15:49636397-49636689 (-) // 75.45 // p12	integrator complex subunit 6	Ints6	chr15p12	full length	---	361057	Q6TXH5	---	---	NP_001258417 /// XP_003751545 /// XP_003751546 /// XP_003751547 /// XP_003752872	NM_001047904 /// NM_001271488 /// XM_003751497 /// XM_003751498 /// XM_003751499 /// XM_003752824	---	---	---	---	---	---	0016180 // snRNA processing // inferred from electronic annotation	0015629 // actin cytoskeleton // inferred from electronic annotation /// 0032039 // integrator complex // inferred from electronic annotation	---	---	---	---	---	This probe set was annotated using the Accession mapped clusters based pipeline to a UniGene identifier using 3 transcripts. // false // Accession mapped clusters // E	BF554288,AI145031,AA955717	AA955717 // /DB_XREF=UI-R-E1-fc-c-11-0-UI.s1 /CLONE=UI-R-E1-fc-c-11-0-UI // gb // --- // --- /// AI145031 // UI-R-BT0-pr-g-08-0-UI.s1 Rattus norvegicus cDNA, 3' end // gb // --- // --- /// AI145031 // /DB_XREF=UI-R-BT0-pr-g-08-0-UI.s1 /CLONE=UI-R-BT0-pr-g-08-0-UI // gb // --- // --- /// BF554288 // /DB_XREF=UI-R-C1-kg-b-04-0-UI.r1 /CLONE=UI-R-C1-kg-b-04-0-UI // gb // --- // ---	---"
1367979_s_at	4.65223e-06	0.00793651	0.549854	4770.09	2622.85	1		Rat Expression Array 230 2.0	Rattus norvegicus	2013-10-23	Consensus sequence	GenBank	Rn.6150.1	gb:NM_012941.1 /DB_XREF=gi:6978750 /GEN=Cyp51 /FEA=FLmRNA /CNT=33 /TID=Rn.6150.1 /TIER=FL+Stack /STK=11 /UG=Rn.6150 /LL=25427 /DEF=Rattus norvegicus Cytochrom P450 Lanosterol 14 alpha-demethylase (Cyp51), mRNA. /PROD=cytochrom P450 Lanosterol 14 alpha-demethylase /FL=gb:U17697.1 gb:NM_012941.1	NM_012941	Rn.6150	Rn.107152 /// Rn.156507 /// Rn.165539	March 2012 (Rnor5.0)	chr4:27078654-27097240 (+) // 86.83 // q12	cytochrome P450, family 51	Cyp51	chr4q13	est /// full length	ENSRNOG00000007234	25427	Q64654	EC:1.14.13.70	---	NP_037073	NM_012941	---	---	---	---	---	---	0006629 // lipid metabolic process // inferred from electronic annotation /// 0006694 // steroid biosynthetic process // not recorded /// 0006695 // cholesterol biosynthetic process // inferred from electronic annotation /// 0008202 // steroid metabolic process // inferred from electronic annotation /// 0008203 // cholesterol metabolic process // inferred from electronic annotation /// 0016126 //…	0005783 // endoplasmic reticulum // inferred from electronic annotation /// 0005789 // endoplasmic reticulum membrane // inferred from electronic annotation /// 0016020 // membrane // inferred from electronic annotation /// 0016021 // integral to membrane // inferred from electronic annotation /// 0031090 // organelle membrane // inferred from electronic annotation /// 0043231 // intracellular me…	0004497 // monooxygenase activity // inferred from electronic annotation /// 0005506 // iron ion binding // inferred from electronic annotation /// 0008398 // sterol 14-demethylase activity // inferred from direct assay /// 0008398 // sterol 14-demethylase activity // not recorded /// 0009055 // electron carrier activity // inferred from electronic annotation /// 0016491 // oxidoreductase activit…	Cholesterol_Biosynthesis // GenMAPP	IPR001128 // Cytochrome P450 // 1.8E-78	---	---	This probe set was annotated using the Matching Probes based pipeline to a Entrez Gene identifier using 5 transcripts. // false // Matching Probes // A	AY724494(10),BC087033(11),ENSRNOT00000009985(11),NM_012941(11),U17697(10)	AY724494 // Rattus norvegicus clone UI-R-FJ0-cpw-f-16-0-UI unknown mRNA. // gb // 10 // --- /// BC087033 // Rattus norvegicus cytochrome P450, subfamily 51, mRNA (cDNA clone MGC:93630 IMAGE:7130609), complete cds. // gb // 11 // --- /// ENSRNOT00000009985 // cdna:known chromosome:Rnor_5.0:4:27078469:27096431:1 gene:ENSRNOG00000007234 gene_biotype:protein_coding transcript_biotype:protein_coding /…	FQ220943 // gb // 4 // Cross Hyb Matching Probes"
1370438_at	0.000679615	0.00793651	0.551132	363.946	200.582	2		Rat Expression Array 230 2.0	Rattus norvegicus	2013-10-23	Consensus sequence	GenBank	Rn.9903.1	gb:AF037071.1 /DB_XREF=gi:2961528 /FEA=FLmRNA /CNT=6 /TID=Rn.9903.1 /TIER=FL /STK=3 /UG=Rn.9903 /DEF=Rattus norvegicus carboxyl-terminal PDZ ligand of neuronal nitric oxide synthase mRNA, complete cds. /PROD=carboxyl-terminal PDZ ligand of neuronal nitricoxide synthase /FL=gb:AF037071.1	AF037071	Rn.9903	Rn.9903	March 2012 (Rnor5.0)	chr13:93279048-93562008 (-) // 99.01 // q24	nitric oxide synthase 1 (neuronal) adaptor protein	Nos1ap	chr13q24	full length	ENSRNOG00000002985	192363	O54960 /// F1M9N8	---	---	NP_620277	NM_138922	---	---	---	---	---	---	0007269 // neurotransmitter secretion // non-traceable author statement /// 0031102 // neuron projection regeneration // inferred from expression pattern /// 0042981 // regulation of apoptotic process // traceable author statement /// 0045428 // regulation of nitric oxide biosynthetic process // traceable author statement /// 0050999 // regulation of nitric-oxide synthase activity // inferred by …	0005634 // nucleus // inferred from direct assay /// 0005737 // cytoplasm // non-traceable author statement	0002020 // protease binding // inferred from physical interaction /// 0005515 // protein binding // inferred from physical interaction /// 0030165 // PDZ domain binding // inferred from direct assay /// 0030165 // PDZ domain binding // inferred from physical interaction /// 0050998 // nitric-oxide synthase binding // inferred from direct assay /// 0050998 // nitric-oxide synthase binding // infer…	---	IPR006020 // Phosphotyrosine interaction domain // 2.1E-34	---	---	This probe set was annotated using the Matching Probes based pipeline to a Entrez Gene identifier using 3 transcripts. // false // Matching Probes // A	AF037071(11),ENSRNOT00000032218(11),NM_138922(11)	AF037071 // Rattus norvegicus carboxyl-terminal PDZ ligand of neuronal nitric oxide synthase mRNA, complete cds. // gb // 11 // --- /// ENSRNOT00000032218 // cdna:known chromosome:Rnor_5.0:13:93279049:93562008:-1 gene:ENSRNOG00000002985 gene_biotype:protein_coding transcript_biotype:protein_coding // ensembl // 11 // --- /// NM_138922 // Rattus norvegicus nitric oxide synthase 1 (neuronal) adapto…	---"
1382103_at	0.00468047	0.015873	0.5512	436.685	240.701	7		Rat Expression Array 230 2.0	Rattus norvegicus	2013-10-23	Consensus sequence	GenBank	Rn.16275.2	gb:AI549036 /DB_XREF=gi:4466524 /DB_XREF=UI-R-C3-tv-g-03-0-UI.s1 /CLONE=UI-R-C3-tv-g-03-0-UI /FEA=EST /CNT=10 /TID=Rn.16275.2 /TIER=ConsEnd /STK=1 /UG=Rn.16275 /UG_TITLE=ESTs, Highly similar to AGM1_HUMAN PHOSPHOACETYLGLUCOSAMINE MUTASE (PAGM) (ACETYLGLUCOSAMINE PHOSPHOMUTASE) (N-ACETYLGLUCOSAMINE-PHOSPHATE MUTASE) (H.sapiens)	AI549036	Rn.16275	Rn.24236	March 2012 (Rnor5.0)	chr8:93738037-93741293 (-) // 99.92 // q31	phosphoglucomutase 3	Pgm3	chr8q31	full length	ENSRNOG00000009515	363109	B2RYN0 /// D3ZFX4	EC:5.4.2.2	---	NP_001102242	NM_001108772	---	---	---	---	---	---	0005975 // carbohydrate metabolic process // inferred from electronic annotation /// 0006048 // UDP-N-acetylglucosamine biosynthetic process // not recorded /// 0007283 // spermatogenesis // inferred from electronic annotation /// 0007283 // spermatogenesis // not recorded /// 0009790 // embryo development // inferred from electronic annotation /// 0009790 // embryo development // not recorded //…	0005829 // cytosol // not recorded	0000287 // magnesium ion binding // inferred from electronic annotation /// 0004610 // phosphoacetylglucosamine mutase activity // not recorded /// 0004614 // phosphoglucomutase activity // inferred from electronic annotation /// 0004614 // phosphoglucomutase activity // not recorded /// 0016868 // intramolecular transferase activity, phosphotransferases // inferred from electronic annotation ///…	---	IPR005843 // Alpha-D-phosphohexomutase, C-terminal // 6.6E-11 /// IPR005844 // Alpha-D-phosphohexomutase, alpha/beta/alpha domain I // 2.2E-11 /// IPR005844 // Alpha-D-phosphohexomutase, alpha/beta/alpha domain I // 2.7E-12 /// IPR005845 // Alpha-D-phosphohexomutase, alpha/beta/alpha domain II // 3.4E-15 /// IPR005846 // Alpha-D-phosphohexomutase, alpha/beta/alpha domain III // 8.4E-8	---	---	This probe set was annotated using the Genome Target Overlap based pipeline to a Entrez Gene identifier using 3 transcripts. // false // Genome Target Overlap // B	BC166838,ENSRNOT00000067699,NM_001108772	BC166838 // Rattus norvegicus phosphoglucomutase 3, mRNA (cDNA clone MGC:188729 IMAGE:9027278), complete cds. // gb // --- // chr8:93738657-93756280(-) /// ENSRNOT00000067699 // cdna:known chromosome:Rnor_5.0:8:93739288:93756358:-1 gene:ENSRNOG00000009515 gene_biotype:protein_coding transcript_biotype:protein_coding // ensembl // --- // chr8:93739287-93756358(-) /// GENSCAN00000046322 // cdna:gen…	---"
1369104_at	0.00128784	0.00793651	0.551201	238.786	131.619	5		Rat Expression Array 230 2.0	Rattus norvegicus	2013-10-23	Consensus sequence	GenBank	Rn.44571.1	gb:NM_019142.1 /DB_XREF=gi:11862979 /GEN=Prkaa1 /FEA=FLmRNA /CNT=4 /TID=Rn.44571.1 /TIER=FL /STK=2 /UG=Rn.44571 /LL=65248 /DEF=Rattus norvegicus 5-AMP-activated protein kinase alpha-1 catalytic subunit (Prkaa1), mRNA. /PROD=5-AMP-activated protein kinase alpha-1catalytic subunit /FL=gb:U40819.1 gb:NM_019142.1	NM_019142	Rn.44571	Rn.87789	March 2012 (Rnor5.0)	chr2:73882112-73914818 (+) // 98.0 // q21	protein kinase, AMP-activated, alpha 1 catalytic subunit	Prkaa1	chr2q16	full length	ENSRNOG00000012799	65248	P54645	EC:2.7.11.26	---	NP_062015	NM_019142	---	---	---	---	---	---	0006006 // glucose metabolic process // inferred from electronic annotation /// 0006006 // glucose metabolic process // not recorded /// 0006351 // transcription, DNA-dependent // inferred from electronic annotation /// 0006355 // regulation of transcription, DNA-dependent // inferred from electronic annotation /// 0006468 // protein phosphorylation // inferred from direct assay /// 0006468 // pr…	0005634 // nucleus // not recorded /// 0005634 // nucleus // inferred from sequence or structural similarity /// 0005737 // cytoplasm // inferred from direct assay /// 0005737 // cytoplasm // not recorded /// 0016324 // apical plasma membrane // inferred from direct assay /// 0031588 // AMP-activated protein kinase complex // inferred from direct assay /// 0043234 // protein complex // inferred f…	0000166 // nucleotide binding // inferred from electronic annotation /// 0003682 // chromatin binding // not recorded /// 0003682 // chromatin binding // inferred from sequence or structural similarity /// 0004672 // protein kinase activity // not recorded /// 0004674 // protein serine/threonine kinase activity // inferred from direct assay /// 0004679 // AMP-activated protein kinase activity // …	Fatty_Acid_Synthesis // GenMAPP	IPR000719 // Protein kinase, catalytic domain // 2.2E-78 /// IPR001245 // Serine-threonine/tyrosine-protein kinase catalytic domain // 4.7E-46	---	---	This probe set was annotated using the Matching Probes based pipeline to a Entrez Gene identifier using 3 transcripts. // false // Matching Probes // A	ENSRNOT00000017626(11),NM_019142(11),U40819(11)	ENSRNOT00000017626 // cdna:known chromosome:Rnor_5.0:2:73882080:73914818:1 gene:ENSRNOG00000012799 gene_biotype:protein_coding transcript_biotype:protein_coding // ensembl // 11 // --- /// GENSCAN00000045462 // cdna:genscan chromosome:Rnor_5.0:2:73897905:73948811:1 transcript_biotype:protein_coding // ensembl // 11 // --- /// NM_019142 // Rattus norvegicus protein kinase, AMP-activated, alpha 1 c…	---"
1381021_at	0.00153594	0.00793651	0.551391	410.259	226.213	2		Rat Expression Array 230 2.0	Rattus norvegicus	2013-10-23	Consensus sequence	GenBank	Rn.66746.1	gb:BG372657 /DB_XREF=gi:13269194 /DB_XREF=UI-R-CV1-brs-h-02-0-UI.s1 /CLONE=UI-R-CV1-brs-h-02-0-UI /FEA=EST /CNT=2 /TID=Rn.66746.1 /TIER=ConsEnd /STK=2 /UG=Rn.66746 /UG_TITLE=ESTs, Highly similar to T12506 hypothetical protein DKFZp434C212.1 (H.sapiens)	BG372657	Rn.66746	---	March 2012 (Rnor5.0)	chr3:19092922-19096531 (-) // 99.8 // q11	GTPase activating protein and VPS9 domains 1	Gapvd1	chr3p11	---	ENSRNOG00000017925	311880	D3ZBJ3 /// D4A022	---	---	XP_001078902 /// XP_231161	XM_001078902 /// XM_231161	---	---	---	---	---	---	0007165 // signal transduction // inferred from electronic annotation /// 0043547 // positive regulation of GTPase activity // inferred from electronic annotation /// 0050790 // regulation of catalytic activity // not recorded /// 0051056 // regulation of small GTPase mediated signal transduction // inferred from electronic annotation /// 0051223 // regulation of protein transport // not recorded	0005622 // intracellular // inferred from electronic annotation /// 0005829 // cytosol // not recorded	0005085 // guanyl-nucleotide exchange factor activity // not recorded /// 0005096 // GTPase activator activity // inferred from electronic annotation /// 0005515 // protein binding // inferred from electronic annotation /// 0032794 // GTPase activating protein binding // not recorded	---	IPR001936 // Ras GTPase-activating protein // 2.4E-37 /// IPR003123 // Vacuolar sorting protein 9 // 2.0E-32 /// IPR003123 // Vacuolar sorting protein 9 // 2.0E-32	---	---	This probe set was annotated using the Matching Probes based pipeline to a Entrez Gene identifier using 3 transcripts. // false // Matching Probes // A	ENSRNOT00000024599(10),ENSRNOT00000066961(10),XM_231161(10)	ENSRNOT00000024599 // cdna:known_by_projection chromosome:Rnor_5.0:3:19073588:19123578:-1 gene:ENSRNOG00000017925 gene_biotype:protein_coding transcript_biotype:protein_coding // ensembl // 10 // --- /// ENSRNOT00000066961 // cdna:known_by_projection chromosome:Rnor_5.0:3:19073588:19123578:-1 gene:ENSRNOG00000017925 gene_biotype:protein_coding transcript_biotype:protein_coding // ensembl // 10 //…	---"
1382354_at	0.00353572	0.00793651	0.551538	252.916	139.493	6		Rat Expression Array 230 2.0	Rattus norvegicus	2013-10-23	Consensus sequence	GenBank	Rn.16093.1	gb:BE099884 /DB_XREF=gi:8491767 /DB_XREF=UI-R-BJ1-atl-c-08-0-UI.s1 /CLONE=UI-R-BJ1-atl-c-08-0-UI /FEA=EST /CNT=5 /TID=Rn.16093.1 /TIER=ConsEnd /STK=1 /UG=Rn.16093 /UG_TITLE=ESTs, Weakly similar to MPP8_HUMAN M-PHASE PHOSPHOPROTEIN 8 (H.sapiens)	BE099884	Rn.16093	Rn.42579	March 2012 (Rnor5.0)	chr15:40778475-40779256 (-) // 99.87 // p12	M-phase phosphoprotein 8	Mphosph8	chr15p12	full length	---	290270	G3V8T1	EC:2.4.2.30	---	NP_001017375	NM_001017375	---	---	---	---	---	---	0006351 // transcription, DNA-dependent // inferred from electronic annotation /// 0044030 // regulation of DNA methylation // not recorded /// 0044030 // regulation of DNA methylation // inferred from sequence or structural similarity /// 0045892 // negative regulation of transcription, DNA-dependent // not recorded /// 0045892 // negative regulation of transcription, DNA-dependent // inferred f…	0000788 // nuclear nucleosome // not recorded /// 0000788 // nuclear nucleosome // inferred from sequence or structural similarity /// 0005634 // nucleus // inferred from electronic annotation /// 0005634 // nucleus // not recorded /// 0005720 // nuclear heterochromatin // not recorded /// 0005720 // nuclear heterochromatin // inferred from sequence or structural similarity /// 0005730 // nucleol…	0035064 // methylated histone residue binding // not recorded /// 0035064 // methylated histone residue binding // inferred from sequence or structural similarity	---	---	---	---	This probe set was annotated using the Accession mapped clusters based pipeline to a UniGene identifier using 4 transcripts. // false // Accession mapped clusters // E	AI044272,AI045037,BF542233,AI060058	AI044272 // UI-R-C1-kb-d-03-0-UI.s2 Rattus norvegicus cDNA, 3' end // gb // --- // --- /// AI044272 // /DB_XREF=UI-R-C1-kb-d-03-0-UI.s2 /CLONE=UI-R-C1-kb-d-03-0-UI // gb // --- // --- /// AI045037 // UI-R-C1-kf-d-06-0-UI.s1 Rattus norvegicus cDNA, 3' end // gb // --- // --- /// AI045037 // /DB_XREF=UI-R-C1-kf-d-06-0-UI.s1 /CLONE=UI-R-C1-kf-d-06-0-UI // gb // --- // --- /// AI060058 // UI-R-C1-kz-…	AY325180 // gb // 10 // Negative Strand Matching Probes /// BC099116 // gb // 10 // Negative Strand Matching Probes /// NM_001017375 // refseq // 10 // Negative Strand Matching Probes /// GENSCAN00000028112 // ensembl // 10 // Negative Strand Matching Probes /// ENSRNOT00000049420 // ensembl // 10 // Negative Strand Matching Probes /// ENSRNOT00000028145 // ensembl // 10 // Negative Strand Matchi…
1388108_at	2.53778e-05	0.00793651	0.552389	1624.24	897.212	1		Rat Expression Array 230 2.0	Rattus norvegicus	2013-10-23	Consensus sequence	GenBank	Rn.34393.1	gb:BE116152 /DB_XREF=gi:8508257 /DB_XREF=UI-R-BS1-aya-a-07-0-UI.s1 /CLONE=UI-R-BS1-aya-a-07-0-UI /FEA=FLmRNA /CNT=15 /TID=Rn.34393.1 /TIER=Stack /STK=8 /UG=Rn.34393 /UG_TITLE=Rattus norvegicus rELO2 mRNA for fatty acid elongase 2, complete cds /FL=gb:AB071986.1	BE116152	Rn.34393	Rn.46942	March 2012 (Rnor5.0)	chr2:253695765-253803590 (+) // 90.46 // q43 /// chr2:253509513-253616747 (-) // 90.46 // q43	ELOVL fatty acid elongase 6 /// elongation of very long chain fatty acids protein 6-like	Elovl6 /// LOC100910695	chr2q42	full length	ENSRNOG00000048949	171402 /// 100910695	Q920L6	EC:2.3.1.199	---	NP_599210 /// XP_003749441	NM_134383 /// XM_003749393	---	---	---	---	---	---	0006629 // lipid metabolic process // inferred from electronic annotation /// 0006631 // fatty acid metabolic process // inferred from electronic annotation /// 0006633 // fatty acid biosynthetic process // inferred from electronic annotation /// 0019367 // fatty acid elongation, saturated fatty acid // inferred from direct assay /// 0019367 // fatty acid elongation, saturated fatty acid // not r…	0005783 // endoplasmic reticulum // not recorded /// 0005783 // endoplasmic reticulum // inferred from sequence or structural similarity /// 0005789 // endoplasmic reticulum membrane // inferred from electronic annotation /// 0016020 // membrane // inferred from electronic annotation /// 0016021 // integral to membrane // inferred from electronic annotation /// 0030176 // integral to endoplasmic …	0009922 // fatty acid elongase activity // inferred from direct assay /// 0016740 // transferase activity // inferred from electronic annotation /// 0016747 // transferase activity, transferring acyl groups other than amino-acyl groups // not recorded	---	IPR002076 // GNS1/SUR4 membrane protein // 1.1E-70	---	---	This probe set was annotated using the Matching Probes based pipeline to a Entrez Gene identifier using 4 transcripts. // true // Matching Probes // A	AB071986(11),NM_134383(11),ENSRNOT00000071270(11)	AB071986 // Rattus norvegicus rELO2 mRNA for fatty acid elongase 2, complete cds. // gb // 11 // --- /// ENSRNOT00000071270 // cdna:known chromosome:Rnor_5.0:2:253695766:253803592:1 gene:ENSRNOG00000048949 gene_biotype:protein_coding transcript_biotype:protein_coding // ensembl // 11 // --- /// NM_134383 // Rattus norvegicus ELOVL fatty acid elongase 6 (Elovl6), mRNA. // refseq // 11 // ---	---"
1397201_at	0.0122754	0.031746	0.552686	295.715	163.437	8		Rat Expression Array 230 2.0	Rattus norvegicus	2013-10-23	Consensus sequence	GenBank	Rn.51149.1	gb:BE107286 /DB_XREF=gi:8499391 /DB_XREF=UI-R-BS1-ays-a-07-0-UI.s1 /CLONE=UI-R-BS1-ays-a-07-0-UI /FEA=EST /CNT=4 /TID=Rn.51149.1 /TIER=ConsEnd /STK=1 /UG=Rn.51149 /UG_TITLE=ESTs	BE107286	Rn.51149	Rn.167793 /// Rn.92141	March 2012 (Rnor5.0)	chr13:58206081-58210167 (-) // 100.0 // q13	calmodulin regulated spectrin-associated protein family, member 2	Camsap2	chr13q13	est /// full length	ENSRNOG00000008741	289400	D4AEC2	---	---	NP_001127975	NM_001134503	---	---	---	---	---	---	---	---	0005515 // protein binding // inferred from electronic annotation /// 0008017 // microtubule binding // inferred from electronic annotation	---	IPR001715 // Calponin homology domain // 7.4E-38 /// IPR014797 // CKK domain // 3.6E-52 /// IPR022613 // Calmodulin-regulated spectrin-associated protein, CH domain // 8.2E-39	---	---	This probe set was annotated using the Matching Probes based pipeline to a Entrez Gene identifier using 2 transcripts. // false // Matching Probes // A	ENSRNOT00000060410(11),NM_001134503(11)	ENSRNOT00000060410 // cdna:known chromosome:Rnor_5.0:13:58197543:58276568:-1 gene:ENSRNOG00000008741 gene_biotype:protein_coding transcript_biotype:protein_coding // ensembl // 11 // --- /// GENSCAN00000018803 // cdna:genscan chromosome:Rnor_5.0:13:58187406:58276396:-1 transcript_biotype:protein_coding // ensembl // 11 // --- /// NM_001134503 // Rattus norvegicus calmodulin regulated spectrin-ass…	---"
1388101_at	0.00983368	0.031746	0.553161	612.627	338.881	9		Rat Expression Array 230 2.0	Rattus norvegicus	2013-10-23	Consensus sequence	GenBank	Rn.8499.1	gb:AF389425.1 /DB_XREF=gi:14518292 /GEN=Crmp4 /FEA=FLmRNA /CNT=8 /TID=Rn.8499.1 /TIER=FL /STK=3 /UG=Rn.8499 /DEF=Rattus norvegicus collapsin response mediator protein 4 (Crmp4) mRNA, complete cds. /PROD=collapsin response mediator protein 4 /FL=gb:AF389425.1	AF389425	Rn.8499	Rn.93365	March 2012 (Rnor5.0)	chr18:37372483-37432413 (-) // 94.76 // q11	dihydropyrimidinase-like 3	Dpysl3	chr18p11	full length	ENSRNOG00000018992	25418	Q62952	---	---	NP_037066	NM_012934	---	---	---	---	---	---	0006208 // pyrimidine nucleobase catabolic process // inferred from electronic annotation /// 0007399 // nervous system development // inferred from electronic annotation /// 0010976 // positive regulation of neuron projection development // inferred from direct assay /// 0010977 // negative regulation of neuron projection development // inferred from mutant phenotype /// 0030336 // negative regu…	0005615 // extracellular space // inferred from direct assay /// 0005737 // cytoplasm // inferred from electronic annotation /// 0005829 // cytosol // inferred from direct assay /// 0030027 // lamellipodium // inferred from direct assay /// 0030426 // growth cone // inferred from direct assay /// 0031941 // filamentous actin // inferred from direct assay /// 0042995 // cell projection // inferred…	0016787 // hydrolase activity // inferred from electronic annotation /// 0016810 // hydrolase activity, acting on carbon-nitrogen (but not peptide) bonds // inferred from electronic annotation /// 0016812 // hydrolase activity, acting on carbon-nitrogen (but not peptide) bonds, in cyclic amides // inferred from electronic annotation /// 0017124 // SH3 domain binding // inferred from direct assay …	---	IPR006680 // Amidohydrolase 1 // 8.3E-39	---	---	This probe set was annotated using the Matching Probes based pipeline to a Entrez Gene identifier using 4 transcripts. // false // Matching Probes // A	AF389425(11),AF398465(11),ENSRNOT00000025880(11),NM_012934(11)	AF389425 // Rattus norvegicus collapsin response mediator protein 4 (Crmp4) mRNA, complete cds. // gb // 11 // --- /// AF398465 // Rattus norvegicus TUC-4b mRNA, complete cds. // gb // 11 // --- /// ENSRNOT00000025880 // cdna:known chromosome:Rnor_5.0:18:37372519:37474987:-1 gene:ENSRNOG00000018992 gene_biotype:protein_coding transcript_biotype:protein_coding // ensembl // 11 // --- /// GENSCAN00…	---"
1370833_at	0.00926325	0.031746	0.553601	2522.5	1396.46	9		Rat Expression Array 230 2.0	Rattus norvegicus	2013-10-23	Consensus sequence	GenBank	Rn.51337.1	gb:AF324454.1 /DB_XREF=gi:13751760 /FEA=FLmRNA /CNT=6 /TID=Rn.51337.1 /TIER=FL /STK=2 /UG=Rn.51337 /DEF=Rattus norvegicus TPR-containing Rab8b-interacting protein mRNA, complete cds. /PROD=TPR-containing Rab8b-interacting protein /FL=gb:AF324454.1	AF324454	Rn.51337	Rn.207886	March 2012 (Rnor5.0)	chr2:138979921-139053453 (-) // 98.81 // q25	peroxisomal biogenesis factor 5-like	Pex5l	chr2q25	full length	ENSRNOG00000011211	286937	Q925N3 /// F1LMT5	---	---	NP_775175	NM_173152	---	---	---	---	---	---	0016558 // protein import into peroxisome matrix // not recorded /// 0016560 // protein import into peroxisome matrix, docking // not recorded /// 0042391 // regulation of membrane potential // inferred from electronic annotation /// 0042391 // regulation of membrane potential // not recorded /// 0043949 // regulation of cAMP-mediated signaling // inferred from direct assay /// 0043949 // regulat…	0005737 // cytoplasm // inferred from electronic annotation /// 0005737 // cytoplasm // not recorded /// 0005778 // peroxisomal membrane // not recorded /// 0005829 // cytosol // not recorded /// 0016020 // membrane // inferred from electronic annotation /// 0017071 // intracellular cyclic nucleotide activated cation channel complex // inferred from direct assay /// 0030425 // dendrite // inferre…	0000268 // peroxisome targeting sequence binding // inferred from electronic annotation /// 0000268 // peroxisome targeting sequence binding // not recorded /// 0005052 // peroxisome matrix targeting signal-1 binding // not recorded /// 0005221 // intracellular cyclic nucleotide activated cation channel activity // inferred from direct assay /// 0005515 // protein binding // inferred from electro…	---	IPR001440 // Tetratricopeptide TPR-1 // 2.1E-9	---	---	This probe set was annotated using the Matching Probes based pipeline to a Entrez Gene identifier using 3 transcripts. // false // Matching Probes // A	AF324454(11),ENSRNOT00000015200(11),NM_173152(11)	AF324454 // Rattus norvegicus TPR-containing Rab8b-interacting protein mRNA, complete cds. // gb // 11 // --- /// ENSRNOT00000015200 // cdna:known chromosome:Rnor_5.0:2:138979958:139185885:-1 gene:ENSRNOG00000011211 gene_biotype:protein_coding transcript_biotype:protein_coding // ensembl // 11 // --- /// GENSCAN00000017284 // cdna:genscan chromosome:Rnor_5.0:2:138979958:139007288:-1 transcript_bi…	---"
1384376_at	0.00355446	0.00793651	0.554525	1190.72	660.285	5		Rat Expression Array 230 2.0	Rattus norvegicus	2013-10-23	Consensus sequence	GenBank	Rn.25329.1	gb:AA818641 /DB_XREF=gi:4200452 /DB_XREF=UI-R-A0-az-f-02-0-UI.s1 /CLONE=UI-R-A0-az-f-02-0-UI /FEA=EST /CNT=2 /TID=Rn.25329.1 /TIER=ConsEnd /STK=0 /UG=Rn.25329 /UG_TITLE=ESTs, Weakly similar to DNAJ protein like (Caenorhabditis elegans) (C.elegans)	AA818641	Rn.25329	Rn.25329	March 2012 (Rnor5.0)	chr2:261699163-261699680 (+) // 96.82 // q44	DnaJ (Hsp40) homolog, subfamily B, member 14	Dnajb14	chr2q44	full length	ENSRNOG00000010487	499716	D3ZPU2	---	---	NP_001102663	NM_001109193	---	---	---	---	---	---	---	---	0031072 // heat shock protein binding // inferred from electronic annotation	---	IPR001623 // DnaJ domain // 7.8E-30 /// IPR015399 // Domain of unknown function DUF1977, DnaJ-like // 3.5E-38	---	---	This probe set was annotated using the Matching Probes based pipeline to a Entrez Gene identifier using 2 transcripts. // false // Matching Probes // A	ENSRNOT00000013993(11),NM_001109193(11)	ENSRNOT00000013993 // cdna:known chromosome:Rnor_5.0:2:261656714:261699682:1 gene:ENSRNOG00000010487 gene_biotype:protein_coding transcript_biotype:protein_coding // ensembl // 11 // --- /// NM_001109193 // Rattus norvegicus DnaJ (Hsp40) homolog, subfamily B, member 14 (Dnajb14), mRNA. // refseq // 11 // ---	---"
1395157_at	0.00516159	0.00793651	0.556341	1237.32	688.372	7		Rat Expression Array 230 2.0	Rattus norvegicus	2013-10-23	Consensus sequence	GenBank	Rn.78692.1	gb:BI286685 /DB_XREF=gi:14941570 /DB_XREF=UI-R-CT0s-caq-d-02-0-UI.s1 /CLONE=UI-R-CT0s-caq-d-02-0-UI /FEA=EST /CNT=2 /TID=Rn.78692.1 /TIER=ConsEnd /STK=1 /UG=Rn.78692 /UG_TITLE=ESTs, Highly similar to S70642 ubiquitin ligase Nedd4 - rat (R.norvegicus)	BI286685	Rn.78692	Rn.168558 /// Rn.220120 /// Rn.99540	March 2012 (Rnor5.0)	chr8:73697154-73705409 (-) // 100.0 // q24	neural precursor cell expressed, developmentally down-regulated 4, E3 ubiquitin protein ligase	Nedd4	chr8q24	est /// full length	ENSRNOG00000006683	25489	F1LQ82 /// Q62940	EC:6.3.2.-	---	NP_037118	NM_012986	---	---	---	---	---	---	0000122 // negative regulation of transcription from RNA polymerase II promoter // not recorded /// 0002250 // adaptive immune response // not recorded /// 0003151 // outflow tract morphogenesis // not recorded /// 0003197 // endocardial cushion development // not recorded /// 0006464 // cellular protein modification process // inferred from electronic annotation /// 0006513 // protein monoubiqui…	0000151 // ubiquitin ligase complex // not recorded /// 0000785 // chromatin // not recorded /// 0005622 // intracellular // inferred from electronic annotation /// 0005634 // nucleus // not recorded /// 0005737 // cytoplasm // not recorded /// 0005794 // Golgi apparatus // not recorded /// 0005829 // cytosol // not recorded /// 0005886 // plasma membrane // inferred from electronic annotation //…	0004842 // ubiquitin-protein ligase activity // inferred from direct assay /// 0004842 // ubiquitin-protein ligase activity // inferred from electronic annotation /// 0004842 // ubiquitin-protein ligase activity // not recorded /// 0005515 // protein binding // inferred from physical interaction /// 0008022 // protein C-terminus binding // inferred from direct assay /// 0008022 // protein C-termi…	---	IPR000569 // HECT // 3.5E-95 /// IPR001202 // WW domain // 5.2E-18 /// IPR001202 // WW domain // 2.7E-15 /// IPR001202 // WW domain // 9.4E-18	---	---	This probe set was annotated using the Matching Probes based pipeline to a Entrez Gene identifier using 2 transcripts. // false // Matching Probes // A	ENSRNOT00000064818(11),NM_012986(11)	ENSRNOT00000064818 // cdna:known chromosome:Rnor_5.0:8:73679021:73716822:-1 gene:ENSRNOG00000006683 gene_biotype:protein_coding transcript_biotype:protein_coding // ensembl // 11 // --- /// NM_012986 // Rattus norvegicus neural precursor cell expressed, developmentally down-regulated 4, E3 ubiquitin protein ligase (Nedd4), mRNA. // refseq // 11 // ---	GENSCAN00000007520 // ensembl // 6 // Cross Hyb Matching Probes"
1378775_at	2.52614e-05	0.00793651	0.557063	324.666	180.859	1		Rat Expression Array 230 2.0	Rattus norvegicus	2013-10-23	Consensus sequence	GenBank	Rn.35527.1	gb:BG374753 /DB_XREF=gi:13299225 /DB_XREF=UI-R-CV1-bsv-a-11-0-UI.s1 /CLONE=UI-R-CV1-bsv-a-11-0-UI /FEA=EST /CNT=3 /TID=Rn.35527.1 /TIER=ConsEnd /STK=3 /UG=Rn.35527 /UG_TITLE=ESTs	BG374753	Rn.35527	Rn.222525	March 2012 (Rnor5.0)	chr11:86173955-86174429 (+) // 97.93 // q23	---	---	---	est	---	---	---	---	---	---	---	---	---	---	---	---	---	---	---	---	---	---	---	---	This probe set was annotated using the Accession mapped clusters based pipeline to a UniGene identifier using 3 transcripts. // false // Accession mapped clusters // E	AI501628,BG374753,AI501553	AI501553 // /DB_XREF=UI-R-C2p-sc-e-02-0-UI.s1 /CLONE=UI-R-C2p-sc-e-02-0-UI // gb // --- // --- /// AI501628 // /DB_XREF=UI-R-C2p-sc-e-02-0-UI.s2 /CLONE=UI-R-C2p-sc-e-02-0-UI // gb // --- // --- /// BG374753 // /DB_XREF=UI-R-CV1-bsv-a-11-0-UI.s1 /CLONE=UI-R-CV1-bsv-a-11-0-UI // gb // --- // ---	---"
1381241_at	0.00145038	0.015873	0.558759	163.459	91.3343	6		Rat Expression Array 230 2.0	Rattus norvegicus	2013-10-23	Consensus sequence	GenBank	Rn.66653.1	gb:BE102033 /DB_XREF=gi:8494131 /DB_XREF=UI-R-BO1-aqe-e-08-0-UI.s1 /CLONE=UI-R-BO1-aqe-e-08-0-UI /FEA=EST /CNT=2 /TID=Rn.66653.1 /TIER=ConsEnd /STK=2 /UG=Rn.66653 /UG_TITLE=ESTs	BE102033	Rn.66653	Rn.176462	March 2012 (Rnor5.0)	---	---	---	---	est	---	---	---	---	---	---	---	---	---	---	---	---	---	---	---	---	---	---	---	---	This probe set was annotated using the Accession mapped clusters based pipeline to a UniGene identifier using 1 transcripts. // false // Accession mapped clusters // E	BG379183	BG379183 // /DB_XREF=UI-R-BT1-bnk-h-11-0-UI.s1 /CLONE=UI-R-BT1-bnk-h-11-0-UI // gb // --- // ---	---"
1384799_at	0.0140333	0.015873	0.559593	130.082	72.7929	9		Rat Expression Array 230 2.0	Rattus norvegicus	2013-10-23	Consensus sequence	GenBank	Rn.62924.1	gb:BF416137 /DB_XREF=gi:11404126 /DB_XREF=UI-R-CA0-bkq-f-08-0-UI.s1 /CLONE=UI-R-CA0-bkq-f-08-0-UI /FEA=EST /CNT=2 /TID=Rn.62924.1 /TIER=ConsEnd /STK=2 /UG=Rn.62924 /UG_TITLE=ESTs, Weakly similar to T17202 DNA-directed DNA polymerase (M.musculus)	BF416137	Rn.62924	---	March 2012 (Rnor5.0)	chrX:75755846-75756191 (-) // 95.04 // q22	similar to KIAA2022 protein	RGD1561931	chrXq31	---	ENSRNOG00000021589	302396	D3ZGX1	---	---	XP_001056559 /// XP_217568	XM_001056559 /// XM_217568	---	---	---	---	---	---	0000084 // S phase of mitotic cell cycle // not recorded /// 0006287 // base-excision repair, gap-filling // not recorded /// 0006297 // nucleotide-excision repair, DNA gap filling // not recorded /// 0007346 // regulation of mitotic cell cycle // not recorded /// 0019985 // translesion synthesis // not recorded /// 0043137 // DNA replication, removal of RNA primer // not recorded /// 0045004 // …	0005634 // nucleus // not recorded /// 0043625 // delta DNA polymerase complex // not recorded	0003887 // DNA-directed DNA polymerase activity // not recorded /// 0008408 // 3'-5' exonuclease activity // not recorded	---	---	---	---	This probe set was annotated using the Matching Probes based pipeline to a Entrez Gene identifier using 2 transcripts. // false // Matching Probes // A	ENSRNOT00000035653(11),XM_217568(11)	ENSRNOT00000035653 // cdna:known chromosome:Rnor_5.0:X:75752491:75758257:-1 gene:ENSRNOG00000021589 gene_biotype:protein_coding transcript_biotype:protein_coding // ensembl // 11 // --- /// GENSCAN00000054955 // cdna:genscan chromosome:Rnor_5.0:X:75752491:75758257:-1 transcript_biotype:protein_coding // ensembl // 11 // --- /// XM_217568 // PREDICTED: Rattus norvegicus similar to KIAA2022 protein…	---"
1382599_at	0.016813	0.00793651	0.561367	199.206	111.828	8		Rat Expression Array 230 2.0	Rattus norvegicus	2013-10-23	Consensus sequence	GenBank	Rn.25124.3	gb:BE103520 /DB_XREF=gi:8495619 /DB_XREF=UI-R-BX0-ard-b-01-0-UI.s1 /CLONE=UI-R-BX0-ard-b-01-0-UI /FEA=EST /CNT=3 /TID=Rn.25124.3 /TIER=ConsEnd /STK=1 /UG=Rn.25124 /UG_TITLE=ESTs	BE103520	Rn.25124	Rn.228346	March 2012 (Rnor5.0)	chr7:28604131-28604814 (+) // 97.43 // q13	---	---	---	---	---	---	---	---	---	---	---	---	---	---	---	---	---	---	---	---	---	---	---	---	This probe set was annotated using the Matching Probes based pipeline to a UniGene identifier using 1 transcripts. // false // Matching Probes // A	FQ227442(10)	FQ227442 // Rattus norvegicus TL0AEA13YF09 mRNA sequence. // gb // 10 // ---	---"
1385044_at	0.000774772	0.00793651	0.561827	645.405	362.606	4		Rat Expression Array 230 2.0	Rattus norvegicus	2013-10-23	Consensus sequence	GenBank	Rn.51147.1	gb:BE107277 /DB_XREF=gi:8499382 /DB_XREF=UI-R-BS1-ayr-h-10-0-UI.s1 /CLONE=UI-R-BS1-ayr-h-10-0-UI /FEA=EST /CNT=1 /TID=Rn.51147.1 /TIER=ConsEnd /STK=1 /UG=Rn.51147 /UG_TITLE=EST	BE107277	Rn.51147	Rn.51147	March 2012 (Rnor5.0)	chr3:58752348-58752855 (+) // 97.88 // q22	cysteine-serine-rich nuclear protein 3	Csrnp3	chr3q21	full length	---	311093	---	---	---	NP_001258154 /// XP_001056212 /// XP_003753785 /// XP_229993	NM_001271225 /// XM_001056212 /// XM_003753737 /// XM_229993	---	---	---	---	---	---	0010923 // negative regulation of phosphatase activity // not recorded /// 0043065 // positive regulation of apoptotic process // not recorded /// 0045944 // positive regulation of transcription from RNA polymerase II promoter // not recorded	0005634 // nucleus // not recorded	0003700 // sequence-specific DNA binding transcription factor activity // not recorded	---	---	---	---	This probe set was annotated using the Matching Probes based pipeline to a Entrez Gene identifier using 1 transcripts. // false // Matching Probes // A	NM_001271225(11)	NM_001271225 // Rattus norvegicus cysteine-serine-rich nuclear protein 3 (Csrnp3), mRNA. // refseq // 11 // ---	GENSCAN00000017217 // ensembl // 7 // Cross Hyb Matching Probes /// ENSRNOT00000007197 // ensembl // 7 // Cross Hyb Matching Probes"
1384048_at	0.00232012	0.00793651	0.563557	302.258	170.34	5		Rat Expression Array 230 2.0	Rattus norvegicus	2013-10-23	Consensus sequence	GenBank	Rn.58741.1	gb:BI297740 /DB_XREF=gi:14974020 /DB_XREF=UI-R-CV2-cha-b-03-0-UI.s1 /CLONE=UI-R-CV2-cha-b-03-0-UI /FEA=EST /CNT=3 /TID=Rn.58741.1 /TIER=ConsEnd /STK=0 /UG=Rn.58741 /UG_TITLE=ESTs	BI297740	Rn.58741	Rn.233856	March 2012 (Rnor5.0)	chr1:169748658-169753129 (-) // 100.0 // q32	similar to EMSY protein	RGD1310712	chr1q32	---	ENSRNOG00000015560	361607	D3ZAP4 /// D3ZJ14 /// D4AC97	---	---	XP_003748973 /// XP_003748974 /// XP_003753387	XM_003748925 /// XM_003748926 /// XM_003753339	---	---	---	---	---	---	---	---	---	---	IPR005491 // EMSY N-terminal // 2.2E-30 /// IPR005491 // EMSY N-terminal // 2.5E-32 /// IPR005491 // EMSY N-terminal // 1.9E-30	---	---	This probe set was annotated using the Matching Probes based pipeline to a Entrez Gene identifier using 1 transcripts. // false // Matching Probes // A	AY724538(11)	AY724538 // Rattus norvegicus clone UI-R-FJ0-cqb-f-24-0-UI unknown mRNA. // gb // 11 // --- /// ENSRNOT00000020882 // cdna:known_by_projection chromosome:Rnor_5.0:1:169748678:169814867:-1 gene:ENSRNOG00000015560 gene_biotype:protein_coding transcript_biotype:protein_coding // ensembl // 11 // --- /// ENSRNOT00000030463 // cdna:known_by_projection chromosome:Rnor_5.0:1:169748678:169814867:-1 gene:…	FQ233839 // gb // 8 // Cross Hyb Matching Probes /// GENSCAN00000010870 // ensembl // 5 // Cross Hyb Matching Probes"
1397240_at	0.0133817	0.031746	0.564302	161.769	91.2864	8		Rat Expression Array 230 2.0	Rattus norvegicus	2013-10-23	Consensus sequence	GenBank	Rn.34349.1	gb:AA926273 /DB_XREF=gi:4237464 /DB_XREF=UI-R-A1-ev-c-06-0-UI.s1 /CLONE=UI-R-A1-ev-c-06-0-UI /FEA=EST /CNT=4 /TID=Rn.34349.1 /TIER=ConsEnd /STK=1 /UG=Rn.34349 /UG_TITLE=ESTs	AA926273	Rn.34349	---	March 2012 (Rnor5.0)	chr8:67844567-67845396 (-) // 97.18 // q24	---	---	---	---	---	---	---	---	---	---	---	---	---	---	---	---	---	---	---	---	---	---	---	---	This probe set was annotated using the Genome Target Overlap based pipeline to a ENSEMBL identifier using 1 transcripts. // false // Genome Target Overlap // B	GENSCAN00000029697	GENSCAN00000029697 // cdna:genscan chromosome:Rnor_5.0:8:67785201:67888114:-1 transcript_biotype:protein_coding // ensembl // --- // chr8:67785200-67888114(-)	---"
1385004_at	0.000598059	0.00793651	0.5644	156.1	88.1027	3		Rat Expression Array 230 2.0	Rattus norvegicus	2013-10-23	Consensus sequence	GenBank	Rn.69012.1	gb:BE107527 /DB_XREF=gi:8499632 /DB_XREF=UI-R-BS1-ayu-g-05-0-UI.s1 /CLONE=UI-R-BS1-ayu-g-05-0-UI /FEA=EST /CNT=1 /TID=Rn.69012.1 /TIER=ConsEnd /STK=1 /UG=Rn.69012 /UG_TITLE=EST	BE107527	Rn.69012	Rn.207826	March 2012 (Rnor5.0)	chr20:16573819-16574161 (-) // 60.57 // p12	---	---	---	est	---	---	---	---	---	---	---	---	---	---	---	---	---	---	---	---	---	---	---	---	This probe set was annotated using the Accession mapped clusters based pipeline to a UniGene identifier using 1 transcripts. // false // Accession mapped clusters // E	BE107527	BE107527 // /DB_XREF=UI-R-BS1-ayu-g-05-0-UI.s1 /CLONE=UI-R-BS1-ayu-g-05-0-UI // gb // --- // ---	---"
1369133_a_at	0.00477325	0.015873	0.566658	1509.82	855.549	7		Rat Expression Array 230 2.0	Rattus norvegicus	2013-10-23	Consensus sequence	GenBank	Rn.9885.1	gb:NM_053997.1 /DB_XREF=gi:16758905 /GEN=Kcnc3 /FEA=FLmRNA /CNT=5 /TID=Rn.9885.1 /TIER=FL /STK=2 /UG=Rn.9885 /LL=117101 /DEF=Rattus norvegicus potassium voltage gated channel, Shaw-related subfamily, member 3 (Kcnc3), mRNA. /PROD=potassium voltage gated channel, Shaw-relatedsubfamily, member 3 /FL=gb:NM_053997.1 gb:M84211.1	NM_053997	Rn.9885	Rn.9885	March 2012 (Rnor5.0)	chr1:101659055-101664954 (+) // 94.4 // q22	potassium voltage gated channel, Shaw-related subfamily, member 3	Kcnc3	chr1q22	full length	ENSRNOG00000019959	117101	Q811T3 /// Q811T2 /// Q5PXK6 /// Q5PXK5 /// Q01956 /// F1LP15	---	---	NP_446449	NM_053997	---	---	---	---	---	---	0006810 // transport // inferred from electronic annotation /// 0006811 // ion transport // inferred from electronic annotation /// 0006813 // potassium ion transport // inferred from electronic annotation /// 0034765 // regulation of ion transmembrane transport // inferred from electronic annotation /// 0046928 // regulation of neurotransmitter secretion // not recorded /// 0051260 // protein ho…	0008076 // voltage-gated potassium channel complex // inferred from electronic annotation /// 0016020 // membrane // inferred from electronic annotation /// 0016021 // integral to membrane // inferred from electronic annotation /// 0030673 // axolemma // not recorded /// 0031594 // neuromuscular junction // not recorded /// 0032590 // dendrite membrane // not recorded /// 0032809 // neuronal cell…	0005216 // ion channel activity // inferred from electronic annotation /// 0005244 // voltage-gated ion channel activity // inferred from electronic annotation /// 0005249 // voltage-gated potassium channel activity // inferred from electronic annotation /// 0005251 // delayed rectifier potassium channel activity // not recorded /// 0005267 // potassium channel activity // inferred from electroni…	---	IPR003131 // Potassium channel tetramerisation-type BTB domain // 3.3E-31 /// IPR003131 // Potassium channel tetramerisation-type BTB domain // 4.1E-31 /// IPR005821 // Ion transport domain // 1.7E-32 /// IPR005821 // Ion transport domain // 2.2E-32 /// IPR013099 // Ion transport 2 // 5.7E-13 /// IPR013099 // Ion transport 2 // 6.9E-13	---	---	This probe set was annotated using the Matching Probes based pipeline to a Entrez Gene identifier using 9 transcripts. // false // Matching Probes // A	AY179603(11),AY179604(11),AY822673(11),AY822674(11),ENSRNOT00000027062(11),ENSRNOT00000027063(11),M84210(11),M84211(11),NM_053997(11)	AY179603 // Rattus norvegicus Kv3.3c voltage gated potassium channel subunit splice variant C mRNA, complete cds; alternatively spliced. // gb // 11 // --- /// AY179604 // Rattus norvegicus Kv3.3d voltage gated potassium channel subunit splice variant mRNA, complete cds; alternatively spliced. // gb // 11 // --- /// AY822673 // Rattus norvegicus voltage-gated potassium channel Kv3.3Es short varia…	---"
1384146_at	0.00744684	0.015873	0.569256	310.997	177.037	8		Rat Expression Array 230 2.0	Rattus norvegicus	2013-10-23	Consensus sequence	GenBank	Rn.25401.1	gb:AI236895 /DB_XREF=gi:3830401 /DB_XREF=EST233457 /CLONE=ROVDL91 /FEA=EST /CNT=3 /TID=Rn.25401.1 /TIER=ConsEnd /STK=0 /UG=Rn.25401 /UG_TITLE=ESTs	AI236895	Rn.25401	Rn.210466	March 2012 (Rnor5.0)	chr4:66107658-66108143 (+) // 97.18 // q22	---	---	---	est	---	---	---	---	---	---	---	---	---	---	---	---	---	---	---	---	---	---	---	---	This probe set was annotated using the Accession mapped clusters based pipeline to a UniGene identifier using 1 transcripts. // false // Accession mapped clusters // E	BF398233	BF398233 // /DB_XREF=UI-R-BS2-bfb-a-12-0-UI.s1 /CLONE=UI-R-BS2-bfb-a-12-0-UI // gb // --- // ---	---"
1368691_at	0.00275392	0.00793651	0.569784	892.072	508.289	5		Rat Expression Array 230 2.0	Rattus norvegicus	2013-10-23	Consensus sequence	GenBank	Rn.74049.1	gb:M85036.2 /DB_XREF=gi:5263284 /GEN=GLUR3 /FEA=FLmRNA /CNT=5 /TID=Rn.74049.1 /TIER=FL /STK=3 /UG=Rn.74049 /LL=29628 /DEF=Rattus norvegicus glutamate receptor subunit 3 (GLUR3) non-NMDA mRNA, complete cds. /PROD=glutamate receptor subunit 3 /FL=gb:M85036.2 gb:NM_032990.1	M85036	Rn.74049	Rn.74049	March 2012 (Rnor5.0)	chrX:127655813-127920234 (+) // 97.55 // q35	glutamate receptor, ionotropic, AMPA 3	Gria3	chrXq11	full length	ENSRNOG00000007682	29628	P19492 /// G3V8Y9 /// G3V6Z5 /// Q9QXM3	---	---	NP_001106213 /// NP_116785	NM_001112742 /// NM_032990	---	---	---	---	---	---	0001919 // regulation of receptor recycling // inferred from mutant phenotype /// 0006810 // transport // inferred from electronic annotation /// 0006811 // ion transport // inferred from electronic annotation /// 0010226 // response to lithium ion // inferred from expression pattern /// 0035235 // ionotropic glutamate receptor signaling pathway // inferred from direct assay /// 0060992 // respon…	0005886 // plasma membrane // inferred from electronic annotation /// 0008328 // ionotropic glutamate receptor complex // traceable author statement /// 0014069 // postsynaptic density // inferred from direct assay /// 0016020 // membrane // not recorded /// 0016021 // integral to membrane // inferred from electronic annotation /// 0030054 // cell junction // inferred from electronic annotation /…	0004872 // receptor activity // inferred from electronic annotation /// 0004970 // ionotropic glutamate receptor activity // inferred from direct assay /// 0004970 // ionotropic glutamate receptor activity // inferred from electronic annotation /// 0004971 // alpha-amino-3-hydroxy-5-methyl-4-isoxazole propionate selective glutamate receptor activity // inferred from direct assay /// 0004971 // al…	---	IPR001320 // Ionotropic glutamate receptor // 4.9E-62 /// IPR001320 // Ionotropic glutamate receptor // 1.1E-62 /// IPR001638 // Extracellular solute-binding protein, family 3 // 1.6E-28 /// IPR001638 // Extracellular solute-binding protein, family 3 // 3.6E-28 /// IPR001828 // Extracellular ligand-binding receptor // 1.3E-58 /// IPR019594 // Glutamate receptor, L-glutamate/glycine-binding // 3.6…	---	---	This probe set was annotated using the Matching Probes based pipeline to a Entrez Gene identifier using 5 transcripts. // false // Matching Probes // A	ENSRNOT00000010367(11),ENSRNOT00000029031(11),M85036(11),NM_001112742(11),NM_032990(11)	ENSRNOT00000010367 // cdna:known chromosome:Rnor_5.0:X:127656584:127922234:1 gene:ENSRNOG00000007682 gene_biotype:protein_coding transcript_biotype:protein_coding // ensembl // 11 // --- /// ENSRNOT00000029031 // cdna:known chromosome:Rnor_5.0:X:127656584:127922234:1 gene:ENSRNOG00000007682 gene_biotype:protein_coding transcript_biotype:protein_coding // ensembl // 11 // --- /// M85036 // Rattus …	M36420 // gb // 5 // Cross Hyb Matching Probes /// GENSCAN00000010352 // ensembl // 5 // Cross Hyb Matching Probes"
1398620_at	0.000817848	0.00793651	0.571186	379.878	216.981	4		Rat Expression Array 230 2.0	Rattus norvegicus	2013-10-23	Consensus sequence	GenBank	Rn.20729.1	gb:BF397903 /DB_XREF=gi:11382888 /DB_XREF=UI-R-BS2-bef-a-05-0-UI.s1 /CLONE=UI-R-BS2-bef-a-05-0-UI /FEA=EST /CNT=3 /TID=Rn.20729.1 /TIER=ConsEnd /STK=0 /UG=Rn.20729 /UG_TITLE=ESTs	BF397903	Rn.20729	---	March 2012 (Rnor5.0)	chr15:27822466-27823083 (+) // 100.0 // p14	---	---	---	---	---	---	---	---	---	---	---	---	---	---	---	---	---	---	---	---	---	---	---	---	This probe set was annotated using the Genome Target Overlap based pipeline to a ENSEMBL identifier using 1 transcripts. // false // Genome Target Overlap // B	GENSCAN00000027632	GENSCAN00000027632 // cdna:genscan chromosome:Rnor_5.0:15:27736561:27822839:1 transcript_biotype:protein_coding // ensembl // --- // chr15:27736560-27822839(+)	---"
1395100_at	0.0118416	0.031746	0.571646	399.71	228.493	9		Rat Expression Array 230 2.0	Rattus norvegicus	2013-10-23	Consensus sequence	GenBank	Rn.60524.1	gb:BI286690 /DB_XREF=gi:14941580 /DB_XREF=UI-R-CT0s-caq-d-11-0-UI.s1 /CLONE=UI-R-CT0s-caq-d-11-0-UI /FEA=EST /CNT=2 /TID=Rn.60524.1 /TIER=ConsEnd /STK=1 /UG=Rn.60524 /UG_TITLE=ESTs, Weakly similar to 2020285A BRG1 protein (M.musculus)	BI286690	Rn.60524	Rn.232127 /// Rn.232254 /// Rn.232452 /// Rn.232967	March 2012 (Rnor5.0)	chr16:7053377-7064676 (+) // 97.3 // p16	polybromo 1	Pbrm1	chr16p16	est	ENSRNOG00000028227	306254	D3ZT38 /// D3Z833 /// D3ZT52	---	---	XP_001059164 /// XP_003751594 /// XP_003751595 /// XP_003751596 /// XP_003752913 /// XP_003752914 /// XP_003752915 /// XP_240329	XM_001059164 /// XM_003751546 /// XM_003751547 /// XM_003751548 /// XM_003752865 /// XM_003752866 /// XM_003752867 /// XM_240329	---	---	---	---	---	---	0001890 // placenta development // inferred from electronic annotation /// 0001890 // placenta development // not recorded /// 0007507 // heart development // inferred from electronic annotation /// 0007507 // heart development // not recorded /// 0008285 // negative regulation of cell proliferation // inferred from electronic annotation /// 0008285 // negative regulation of cell proliferation //…	0000776 // kinetochore // inferred from electronic annotation /// 0000776 // kinetochore // not recorded	0003677 // DNA binding // inferred from electronic annotation /// 0003682 // chromatin binding // inferred from electronic annotation /// 0003682 // chromatin binding // not recorded /// 0005515 // protein binding // inferred from electronic annotation	---	IPR001025 // Bromo adjacent homology (BAH) domain // 7.8E-32 /// IPR001025 // Bromo adjacent homology (BAH) domain // 2.6E-23 /// IPR001025 // Bromo adjacent homology (BAH) domain // 7.4E-32 /// IPR001025 // Bromo adjacent homology (BAH) domain // 2.5E-23 /// IPR001025 // Bromo adjacent homology (BAH) domain // 7.2E-32 /// IPR001025 // Bromo adjacent homology (BAH) domain // 2.4E-23 /// IPR001487…	---	---	This probe set was annotated using the Matching Probes based pipeline to a Entrez Gene identifier using 4 transcripts. // false // Matching Probes // A	ENSRNOT00000016581(11),ENSRNOT00000016599(11),ENSRNOT00000017492(11),XM_003752865(11)	ENSRNOT00000016581 // cdna:known_by_projection chromosome:Rnor_5.0:16:7037836:7128727:1 gene:ENSRNOG00000028227 gene_biotype:protein_coding transcript_biotype:protein_coding // ensembl // 11 // --- /// ENSRNOT00000016599 // cdna:known_by_projection chromosome:Rnor_5.0:16:7037836:7128727:1 gene:ENSRNOG00000028227 gene_biotype:protein_coding transcript_biotype:protein_coding // ensembl // 11 // ---…	---"
1369692_at	0.000558804	0.00793651	0.572177	554.015	316.995	3		Rat Expression Array 230 2.0	Rattus norvegicus	2013-10-23	Consensus sequence	GenBank	Rn.11028.1	gb:NM_013045.1 /DB_XREF=gi:6981667 /GEN=Tnr /FEA=FLmRNA /CNT=7 /TID=Rn.11028.1 /TIER=FL /STK=1 /UG=Rn.11028 /LL=25567 /DEF=Rattus norvegicus Tenascin-R (Restrictin, janusin, J1-160180) (Tnr), mRNA. /PROD=tenascin-R (Restrictin, janusin, J1-160180) /FL=gb:NM_013045.1	NM_013045	Rn.11028	Rn.11028	March 2012 (Rnor5.0)	chr13:82511490-82587658 (+) // 98.7 // q22	tenascin R	Tnr	chr13q23	full length	ENSRNOG00000002468	25567	F1LQ63 /// Q05546	---	---	NP_037177	NM_013045	---	---	---	---	---	---	0007155 // cell adhesion // inferred from electronic annotation /// 0007158 // neuron cell-cell adhesion // not recorded /// 0007162 // negative regulation of cell adhesion // inferred from direct assay /// 0007165 // signal transduction // inferred from electronic annotation /// 0007399 // nervous system development // traceable author statement /// 0008306 // associative learning // not recorde…	0005576 // extracellular region // inferred from electronic annotation /// 0005578 // proteinaceous extracellular matrix // inferred from direct assay /// 0005578 // proteinaceous extracellular matrix // not recorded /// 0005634 // nucleus // not recorded /// 0005730 // nucleolus // not recorded /// 0005737 // cytoplasm // not recorded /// 0009986 // cell surface // not recorded /// 0045121 // me…	0005102 // receptor binding // inferred from electronic annotation /// 0005178 // integrin binding // inferred from physical interaction /// 0005515 // protein binding // inferred from electronic annotation	---	IPR002181 // Fibrinogen, alpha/beta/gamma chain, C-terminal globular domain // 8.5E-81 /// IPR003961 // Fibronectin, type III // 9.4E-15 /// IPR003961 // Fibronectin, type III // 1.3E-16 /// IPR003961 // Fibronectin, type III // 3.8E-13 /// IPR003961 // Fibronectin, type III // 4.0E-14 /// IPR003961 // Fibronectin, type III // 2.9E-19 /// IPR003961 // Fibronectin, type III // 1.8E-14 /// IPR00396…	---	---	This probe set was annotated using the Matching Probes based pipeline to a Entrez Gene identifier using 1 transcripts. // false // Matching Probes // A	NM_013045(11)	ENSRNOT00000003407 // cdna:known_by_projection chromosome:Rnor_5.0:13:82511491:82587627:1 gene:ENSRNOG00000002468 gene_biotype:protein_coding transcript_biotype:protein_coding // ensembl // 11 // --- /// NM_013045 // Rattus norvegicus tenascin R (Tnr), mRNA. // refseq // 11 // ---	---"
1384766_a_at	0.00910383	0.031746	0.572308	485.824	278.041	9		Rat Expression Array 230 2.0	Rattus norvegicus	2013-10-23	Consensus sequence	GenBank	Rn.41191.2	gb:AI717644 /DB_XREF=gi:5034948 /DB_XREF=UI-R-Y0-acq-d-08-0-UI.s1 /CLONE=UI-R-Y0-acq-d-08-0-UI /FEA=EST /CNT=2 /TID=Rn.41191.2 /TIER=ConsEnd /STK=1 /UG=Rn.41191 /UG_TITLE=ESTs	AI717644	Rn.41191	Rn.117647	March 2012 (Rnor5.0)	chr4:38078638-38100808 (+) // 98.8 // q13	PHD finger protein 14	Phf14	chr4q21	full length	ENSRNOG00000005775	500030	Q6TXI8 /// B2GUY7 /// G3V9T6	---	---	NP_001103962	NM_001110492	---	---	---	---	---	---	---	---	0005515 // protein binding // inferred from electronic annotation /// 0008270 // zinc ion binding // inferred from electronic annotation /// 0046872 // metal ion binding // inferred from electronic annotation	---	IPR019787 // Zinc finger, PHD-finger // 3.2E-12 /// IPR019787 // Zinc finger, PHD-finger // 8.1E-15	---	---	This probe set was annotated using the Matching Probes based pipeline to a Entrez Gene identifier using 7 transcripts. // false // Matching Probes // A	AY383666(10),BC166456(11),ENSRNOT00000047029(10),ENSRNOT00000065649(11),FQ209867(11),FQ221829(11),NM_001110492(11)	AY383666 // Rattus norvegicus LRRGT00011 mRNA, complete cds. // gb // 10 // --- /// BC166456 // Rattus norvegicus PHD finger protein 14, mRNA (cDNA clone MGC:187735 IMAGE:9025134), complete cds. // gb // 11 // --- /// ENSRNOT00000047029 // cdna:known chromosome:Rnor_5.0:4:38078121:38109448:1 gene:ENSRNOG00000005775 gene_biotype:protein_coding transcript_biotype:protein_coding // ensembl // 10 // …	---"
1389444_at	0.000389402	0.00793651	0.572869	2015.48	1154.6	2		Rat Expression Array 230 2.0	Rattus norvegicus	2013-10-23	Consensus sequence	GenBank	Rn.22849.1	gb:AI179665 /DB_XREF=gi:3730303 /DB_XREF=EST223390 /CLONE=RSPCK21 /FEA=EST /CNT=8 /TID=Rn.22849.1 /TIER=Stack /STK=7 /UG=Rn.22849 /UG_TITLE=ESTs	AI179665	Rn.22849	Rn.22849	March 2012 (Rnor5.0)	chr15:41949512-41949863 (-) // 80.5 // p12	zinc finger, DHHC-type containing 20	Zdhhc20	chr15p12	full length	---	305923	A0JPI6 /// Q2TGI6 /// Q4V7C5	---	---	NP_001034425	NM_001039336	---	---	---	---	---	---	---	---	0008270 // zinc ion binding // inferred from electronic annotation	---	---	---	---	This probe set was annotated using the Accession mapped clusters based pipeline to a UniGene identifier using 6 transcripts. // false // Accession mapped clusters // E	AA850197,BI289472,AI179665,AI009215,AI410089,AI410088	AA850197 // EST192964 Rattus norvegicus cDNA, 3' end // gb // --- // --- /// AA850197 // /DB_XREF=EST192964 /CLONE=ROVAD78 // gb // --- // --- /// AI009215 // EST203666 Rattus norvegicus cDNA, 3' end // gb // --- // --- /// AI009215 // /DB_XREF=EST203666 /CLONE=REMBL13 // gb // --- // --- /// AI179665 // EST223390 Rattus norvegicus cDNA, 3' end // gb // --- // --- /// AI179665 // /DB_XREF=EST2233…	---"
1376594_at	0.00636079	0.00793651	0.573756	810.683	465.135	5		Rat Expression Array 230 2.0	Rattus norvegicus	2013-10-23	Consensus sequence	GenBank	Rn.7696.1	gb:AW524517 /DB_XREF=gi:7166902 /DB_XREF=UI-R-BO0-ahz-d-03-0-UI.s1 /CLONE=UI-R-BO0-ahz-d-03-0-UI /FEA=EST /CNT=12 /TID=Rn.7696.1 /TIER=ConsEnd /STK=4 /UG=Rn.7696 /UG_TITLE=ESTs, Weakly similar to neurofilament triplet H protein (R.norvegicus)	AW524517	Rn.7696	---	March 2012 (Rnor5.0)	chr10:74726612-74730815 (-) // 92.56 // q26	vascular endothelial zinc finger 1	Vezf1	chr10q26	---	---	287615	---	---	---	XP_001081191 /// XP_213421	XM_001081191 /// XM_213421	---	---	---	---	---	---	0001525 // angiogenesis // inferred from electronic annotation /// 0001525 // angiogenesis // not recorded /// 0001885 // endothelial cell development // inferred from electronic annotation /// 0001885 // endothelial cell development // not recorded	0005634 // nucleus // inferred from electronic annotation /// 0005634 // nucleus // not recorded /// 0005730 // nucleolus // not recorded	0003676 // nucleic acid binding // inferred from electronic annotation /// 0008270 // zinc ion binding // inferred from electronic annotation	---	---	---	---	This probe set was annotated using the Matching Probes based pipeline to a Entrez Gene identifier using 1 transcripts. // false // Matching Probes // A	XM_001081191(11)	XM_001081191 // PREDICTED: Rattus norvegicus vascular endothelial zinc finger 1 (Vezf1), partial mRNA. // refseq // 11 // ---	---"
1375469_at	0.00230302	0.00793651	0.57401	1003.4	575.963	2		Rat Expression Array 230 2.0	Rattus norvegicus	2013-10-23	Consensus sequence	GenBank	Rn.23168.1	gb:BE111847 /DB_XREF=gi:8503952 /DB_XREF=UI-R-BJ1-avz-e-01-0-UI.s1 /CLONE=UI-R-BJ1-avz-e-01-0-UI /FEA=EST /CNT=9 /TID=Rn.23168.1 /TIER=Stack /STK=8 /UG=Rn.23168 /UG_TITLE=ESTs, Highly similar to SN24_HUMAN POSSIBLE GLOBAL TRANSCRIPTION ACTIVATOR SNF2L4 (H.sapiens)	BE111847	Rn.23168	Rn.23417	March 2012 (Rnor5.0)	chr8:22725916-22735209 (+) // 95.11 // q13	SWI/SNF related, matrix associated, actin dependent regulator of chromatin, subfamily a, member 4	Smarca4	chr8q13	full length	ENSRNOG00000009271	171379	G3V790 /// Q63071 /// B5DFE9 /// Q8K1P7	---	---	NP_599195	NM_134368	---	---	---	---	---	---	0000122 // negative regulation of transcription from RNA polymerase II promoter // inferred from electronic annotation /// 0000122 // negative regulation of transcription from RNA polymerase II promoter // not recorded /// 0000902 // cell morphogenesis // inferred from electronic annotation /// 0000902 // cell morphogenesis // not recorded /// 0001570 // vasculogenesis // inferred from electronic…	0000790 // nuclear chromatin // not recorded /// 0000792 // heterochromatin // inferred from electronic annotation /// 0000792 // heterochromatin // not recorded /// 0005634 // nucleus // inferred from direct assay /// 0005634 // nucleus // not recorded /// 0005719 // nuclear euchromatin // inferred from electronic annotation /// 0005719 // nuclear euchromatin // not recorded /// 0005726 // peric…	0000166 // nucleotide binding // inferred from electronic annotation /// 0000977 // RNA polymerase II regulatory region sequence-specific DNA binding // inferred from electronic annotation /// 0000977 // RNA polymerase II regulatory region sequence-specific DNA binding // not recorded /// 0001105 // RNA polymerase II transcription coactivator activity // inferred from electronic annotation /// 00…	---	IPR000330 // SNF2-related // 7.3E-103 /// IPR001487 // Bromodomain // 1.3E-25 /// IPR001650 // Helicase, C-terminal // 1.7E-18 /// IPR006562 // HSA // 2.2E-21 /// IPR006576 // BRK domain // 2.0E-21 /// IPR014978 // Glutamine-Leucine-Glutamine, QLQ // 3.2E-18	---	---	This probe set was annotated using the Matching Probes based pipeline to a Entrez Gene identifier using 2 transcripts. // false // Matching Probes // A	ENSRNOT00000013165(11),NM_134368(11)	ENSRNOT00000013165 // cdna:known chromosome:Rnor_5.0:8:22702277:22793519:1 gene:ENSRNOG00000009271 gene_biotype:protein_coding transcript_biotype:protein_coding // ensembl // 11 // --- /// GENSCAN00000046728 // cdna:genscan chromosome:Rnor_5.0:8:22680063:22826955:1 transcript_biotype:protein_coding // ensembl // 11 // --- /// NM_134368 // Rattus norvegicus SWI/SNF related, matrix associated, acti…	---"
1396541_at	0.0143839	0.031746	0.574724	114.928	66.052	9		Rat Expression Array 230 2.0	Rattus norvegicus	2013-10-23	Consensus sequence	GenBank	Rn.76757.1	gb:BI300487 /DB_XREF=gi:14976767 /DB_XREF=UI-R-CV2-cif-e-08-0-UI.s1 /CLONE=UI-R-CV2-cif-e-08-0-UI /FEA=EST /CNT=4 /TID=Rn.76757.1 /TIER=ConsEnd /STK=4 /UG=Rn.76757 /UG_TITLE=ESTs	BI300487	Rn.76757	Rn.99017	March 2012 (Rnor5.0)	chr20:24875186-24875671 (-) // 98.98 // p11	jumonji domain containing 1C	Jmjd1c	chr20p11	full length	ENSRNOG00000000648	171120	F1LMK8 /// Q9QXL6	---	---	NP_001178648	NM_001191719	---	---	---	---	---	---	0006351 // transcription, DNA-dependent // inferred from electronic annotation /// 0006355 // regulation of transcription, DNA-dependent // inferred from electronic annotation /// 0016568 // chromatin modification // inferred from electronic annotation /// 0055114 // oxidation-reduction process // inferred from electronic annotation	0005634 // nucleus // inferred from electronic annotation	0005515 // protein binding // inferred from electronic annotation /// 0016491 // oxidoreductase activity // inferred from electronic annotation /// 0016702 // oxidoreductase activity, acting on single donors with incorporation of molecular oxygen, incorporation of two atoms of oxygen // inferred from electronic annotation /// 0046872 // metal ion binding // inferred from electronic annotation	---	IPR003347 // JmjC domain // 1.2E-14	---	---	This probe set was annotated using the Matching Probes based pipeline to a Entrez Gene identifier using 2 transcripts. // false // Matching Probes // A	ENSRNOT00000000804(11),NM_001191719(11)	ENSRNOT00000000804 // cdna:known chromosome:Rnor_5.0:20:24842479:24972937:-1 gene:ENSRNOG00000000648 gene_biotype:protein_coding transcript_biotype:protein_coding // ensembl // 11 // --- /// GENSCAN00000013049 // cdna:genscan chromosome:Rnor_5.0:20:24843264:24886755:-1 transcript_biotype:protein_coding // ensembl // 11 // --- /// NM_001191719 // Rattus norvegicus jumonji domain containing 1C (Jmj…	---"
1380172_at	0.00412546	0.015873	0.576088	2223.19	1280.75	6		Rat Expression Array 230 2.0	Rattus norvegicus	2013-10-23	Consensus sequence	GenBank	Rn.45560.1	gb:BE104278 /DB_XREF=gi:8496378 /DB_XREF=UI-R-BX0-arm-h-08-0-UI.s1 /CLONE=UI-R-BX0-arm-h-08-0-UI /FEA=EST /CNT=3 /TID=Rn.45560.1 /TIER=ConsEnd /STK=2 /UG=Rn.45560 /UG_TITLE=ESTs, Highly similar to KINN RAT NEURONAL KINESIN HEAVY CHAIN (R.norvegicus)	BE104278	Rn.45560	Rn.50843	March 2012 (Rnor5.0)	chr3:40302029-40317211 (+) // 98.9 // q12	kinesin family member 5C	Kif5c	chr3q12	full length	ENSRNOG00000004680	311024	G3V6L4	---	---	NP_001101200	NM_001107730	---	---	---	---	---	---	0006355 // regulation of transcription, DNA-dependent // inferred from electronic annotation /// 0007018 // microtubule-based movement // inferred from electronic annotation /// 0007165 // signal transduction // inferred from electronic annotation /// 0008045 // motor neuron axon guidance // not recorded /// 0051028 // mRNA transport // inferred from sequence or structural similarity	0005737 // cytoplasm // inferred from electronic annotation /// 0005737 // cytoplasm // not recorded /// 0005871 // kinesin complex // inferred from electronic annotation /// 0005874 // microtubule // inferred from electronic annotation /// 0005875 // microtubule associated complex // inferred from electronic annotation /// 0035253 // ciliary rootlet // not recorded /// 0043005 // neuron projecti…	0000166 // nucleotide binding // inferred from electronic annotation /// 0003700 // sequence-specific DNA binding transcription factor activity // inferred from electronic annotation /// 0003777 // microtubule motor activity // inferred from electronic annotation /// 0004871 // signal transducer activity // inferred from electronic annotation /// 0005515 // protein binding // inferred from physic…	---	IPR001752 // Kinesin, motor domain // 3.4E-110	---	---	This probe set was annotated using the Matching Probes based pipeline to a Entrez Gene identifier using 2 transcripts. // false // Matching Probes // A	ENSRNOT00000006341(11),NM_001107730(11)	ENSRNOT00000006341 // cdna:known chromosome:Rnor_5.0:3:40279088:40366547:1 gene:ENSRNOG00000004680 gene_biotype:protein_coding transcript_biotype:protein_coding // ensembl // 11 // --- /// GENSCAN00000025025 // cdna:genscan chromosome:Rnor_5.0:3:40274240:40365274:1 transcript_biotype:protein_coding // ensembl // 9 // --- /// NM_001107730 // Rattus norvegicus kinesin family member 5C (Kif5c), mRNA…	---"
1382898_at	0.000135893	0.00793651	0.576515	733.876	423.091	1		Rat Expression Array 230 2.0	Rattus norvegicus	2013-10-23	Consensus sequence	GenBank	Rn.66436.1	gb:BG376849 /DB_XREF=gi:13301321 /DB_XREF=UI-R-CA1-blh-h-11-0-UI.s1 /CLONE=UI-R-CA1-blh-h-11-0-UI /FEA=EST /CNT=2 /TID=Rn.66436.1 /TIER=ConsEnd /STK=1 /UG=Rn.66436 /UG_TITLE=ESTs	BG376849	Rn.66436	Rn.66436	March 2012 (Rnor5.0)	chr3:43053372-43053924 (-) // 99.82 // q21	---	---	---	est	---	---	---	---	---	---	---	---	---	---	---	---	---	---	---	---	---	---	---	---	This probe set was annotated using the Accession mapped clusters based pipeline to a UniGene identifier using 1 transcripts. // false // Accession mapped clusters // E	BF392556	BF392556 // /DB_XREF=UI-R-CA0-bfk-f-01-0-UI.s1 /CLONE=UI-R-CA0-bfk-f-01-0-UI // gb // --- // ---	---"
1370946_at	0.00485135	0.00793651	0.577613	1362.05	786.736	6		Rat Expression Array 230 2.0	Rattus norvegicus	2013-10-23	Consensus sequence	GenBank	Rn.9647.1	gb:BF420722 /DB_XREF=gi:11408711 /DB_XREF=UI-R-BJ2-bpz-c-11-0-UI.s1 /CLONE=UI-R-BJ2-bpz-c-11-0-UI /FEA=mRNA /CNT=9 /TID=Rn.9647.1 /TIER=Stack /STK=6 /UG=Rn.9647 /LL=81524 /UG_GENE=Nfix /UG_TITLE=NF1-X1 protein	BF420722	Rn.9647	Rn.56776	March 2012 (Rnor5.0)	chr19:36797567-36817366 (-) // 97.88 // q11	nuclear factor I/X (CCAAT-binding transcription factor)	Nfix	chr19q11	full length	ENSRNOG00000002983	81524	F2Z3R4 /// Q9QY86 /// O70190 /// O70189	---	---	NP_110493	NM_030866	---	---	---	---	---	---	0000122 // negative regulation of transcription from RNA polymerase II promoter // inferred from electronic annotation /// 0000122 // negative regulation of transcription from RNA polymerase II promoter // not recorded /// 0006260 // DNA replication // inferred from electronic annotation /// 0006351 // transcription, DNA-dependent // inferred from electronic annotation /// 0006355 // regulation o…	0005622 // intracellular // inferred from electronic annotation /// 0005634 // nucleus // inferred from electronic annotation	0003677 // DNA binding // inferred from electronic annotation /// 0003700 // sequence-specific DNA binding transcription factor activity // inferred from electronic annotation	Oxidative_Stress // GenMAPP	IPR000647 // CTF transcription factor/nuclear factor 1 // 6.1E-59 /// IPR003619 // MAD homology 1, Dwarfin-type // 2.8E-15 /// IPR019548 // CTF transcription factor/nuclear factor 1, N-terminal // 3.7E-31	---	---	This probe set was annotated using the Matching Probes based pipeline to a Entrez Gene identifier using 2 transcripts. // false // Matching Probes // A	ENSRNOT00000039354(11),NM_030866(11)	ENSRNOT00000039354 // cdna:known chromosome:Rnor_5.0:19:36797568:36890319:-1 gene:ENSRNOG00000002983 gene_biotype:protein_coding transcript_biotype:protein_coding // ensembl // 11 // --- /// GENSCAN00000002134 // cdna:genscan chromosome:Rnor_5.0:19:36797173:36848073:-1 transcript_biotype:protein_coding // ensembl // 11 // --- /// NM_030866 // Rattus norvegicus nuclear factor I/X (CCAAT-binding tr…	---"
1367860_a_at	0.00123285	0.00793651	0.577645	981.484	566.95	5		Rat Expression Array 230 2.0	Rattus norvegicus	2013-10-23	Consensus sequence	GenBank	Rn.10371.2	gb:X83537.1 /DB_XREF=gi:805012 /GEN=rat 29 /FEA=mRNA /CNT=1 /TID=Rn.10371.2 /TIER=ConsEnd /STK=0 /UG=Rn.10371 /LL=81707 /DEF=Rattus norvegicus mRNA for membrane-type matrix metalloproteinase. /PROD=MT-MMP	X83537	Rn.10371	Rn.10371	March 2012 (Rnor5.0)	chr15:36960272-36969495 (+) // 97.47 // p12	matrix metallopeptidase 14 (membrane-inserted)	Mmp14	chr15p13	full length	ENSRNOG00000010947	81707	Q10739	EC:3.4.24.80	---	NP_112318	NM_031056	---	---	---	---	---	---	0001503 // ossification // inferred from expression pattern /// 0001525 // angiogenesis // inferred from expression pattern /// 0001541 // ovarian follicle development // inferred from expression pattern /// 0001666 // response to hypoxia // inferred from expression pattern /// 0001935 // endothelial cell proliferation // inferred from expression pattern /// 0006355 // regulation of transcription…	0005737 // cytoplasm // inferred from direct assay /// 0005737 // cytoplasm // not recorded /// 0016020 // membrane // inferred from electronic annotation /// 0016021 // integral to membrane // inferred from electronic annotation /// 0031012 // extracellular matrix // inferred from electronic annotation /// 0042470 // melanosome // inferred from electronic annotation	0003700 // sequence-specific DNA binding transcription factor activity // inferred from electronic annotation /// 0003700 // sequence-specific DNA binding transcription factor activity // not recorded /// 0004222 // metalloendopeptidase activity // inferred from electronic annotation /// 0005178 // integrin binding // inferred from physical interaction /// 0005509 // calcium ion binding // inferr…	Matrix_Metalloproteinases // GenMAPP	IPR001818 // Peptidase M10, metallopeptidase // 5.0E-58 /// IPR002477 // Peptidoglycan binding-like // 1.7E-15 /// IPR018487 // Hemopexin-like repeats // 1.5E-17 /// IPR018487 // Hemopexin-like repeats // 2.1E-16 /// IPR018487 // Hemopexin-like repeats // 8.7E-18 /// IPR018487 // Hemopexin-like repeats // 2.2E-15 /// IPR021805 // Peptidase M10A, matrix metallopeptidase, C-terminal // 2.6E-29	---	---	This probe set was annotated using the Matching Probes based pipeline to a Entrez Gene identifier using 3 transcripts. // false // Matching Probes // A	BC072509(11),ENSRNOT00000075610(11),NM_031056(9)	BC072509 // Rattus norvegicus matrix metallopeptidase 14 (membrane-inserted), mRNA (cDNA clone MGC:91652 IMAGE:7103279), complete cds. // gb // 11 // --- /// ENSRNOT00000075610 // cdna:known chromosome:Rnor_5.0:15:36960282:36969507:1 gene:ENSRNOG00000010947 gene_biotype:protein_coding transcript_biotype:protein_coding // ensembl // 11 // --- /// NM_031056 // Rattus norvegicus matrix metallopeptid…	GENSCAN00000052245 // ensembl // 2 // Cross Hyb Matching Probes /// ENSRNOT00000042938 // ensembl // 8 // Cross Hyb Matching Probes"
1375785_at	0.000368756	0.00793651	0.57817	1001.02	578.761	1		Rat Expression Array 230 2.0	Rattus norvegicus	2013-10-23	Consensus sequence	GenBank	Rn.41388.1	gb:AI101490 /DB_XREF=gi:3706382 /DB_XREF=EST210779 /CLONE=RBRBP81 /FEA=EST /CNT=6 /TID=Rn.41388.1 /TIER=Stack /STK=6 /UG=Rn.41388 /UG_TITLE=ESTs	AI101490	Rn.41388	Rn.224742	March 2012 (Rnor5.0)	chr5:74750702-74751225 (+) // 96.13 // q24	fukutin	Fktn	chr5q24	full length	ENSRNOG00000028129	362520	D3ZI33	---	---	NP_001102137	NM_001108667	---	---	---	---	---	---	0008285 // negative regulation of cell proliferation // inferred from electronic annotation /// 0008285 // negative regulation of cell proliferation // not recorded /// 0046329 // negative regulation of JNK cascade // inferred from electronic annotation /// 0046329 // negative regulation of JNK cascade // not recorded	0005634 // nucleus // inferred from electronic annotation /// 0005634 // nucleus // not recorded /// 0005783 // endoplasmic reticulum // inferred from electronic annotation /// 0005783 // endoplasmic reticulum // not recorded /// 0005794 // Golgi apparatus // inferred from electronic annotation /// 0005794 // Golgi apparatus // not recorded /// 0005801 // cis-Golgi network // inferred from electr…	---	---	IPR007074 // LicD // 1.1E-15	---	---	This probe set was annotated using the Matching Probes based pipeline to a Entrez Gene identifier using 2 transcripts. // false // Matching Probes // A	ENSRNOT00000036799(11),NM_001108667(11)	ENSRNOT00000036799 // cdna:known chromosome:Rnor_5.0:5:74697863:74751515:1 gene:ENSRNOG00000028129 gene_biotype:protein_coding transcript_biotype:protein_coding // ensembl // 11 // --- /// NM_001108667 // Rattus norvegicus fukutin (Fktn), mRNA. // refseq // 11 // ---	---"
1382862_at	0.00309961	0.00793651	0.578579	1050.44	607.764	5		Rat Expression Array 230 2.0	Rattus norvegicus	2013-10-23	Consensus sequence	GenBank	Rn.53861.1	gb:BE119506 /DB_XREF=gi:8511575 /DB_XREF=UI-R-CA0-bae-b-04-0-UI.s1 /CLONE=UI-R-CA0-bae-b-04-0-UI /FEA=EST /CNT=2 /TID=Rn.53861.1 /TIER=ConsEnd /STK=1 /UG=Rn.53861 /UG_TITLE=ESTs, Weakly similar to S26689 hypothetical protein hc1 - mouse (M.musculus)	BE119506	Rn.53861	Rn.86973	March 2012 (Rnor5.0)	chr2:207800222-207800496 (+) // 42.52 // q34	ash1 (absent, small, or homeotic)-like (Drosophila)	Ash1l	chr2q34	full length	---	310638	D3ZKH4	EC:2.1.1.43	---	NP_001101159	NM_001107689	---	---	---	---	---	---	0032259 // methylation // inferred from electronic annotation /// 0034968 // histone lysine methylation // inferred from electronic annotation	0005634 // nucleus // inferred from electronic annotation /// 0005634 // nucleus // not recorded /// 0005730 // nucleolus // not recorded /// 0005737 // cytoplasm // not recorded /// 0005794 // Golgi apparatus // not recorded	0003677 // DNA binding // inferred from electronic annotation /// 0008168 // methyltransferase activity // inferred from electronic annotation /// 0008270 // zinc ion binding // inferred from electronic annotation /// 0016740 // transferase activity // inferred from electronic annotation /// 0018024 // histone-lysine N-methyltransferase activity // inferred from electronic annotation /// 0046872 …	---	---	---	---	This probe set was annotated using the Matching Probes based pipeline to a Entrez Gene identifier using 1 transcripts. // false // Matching Probes // A	NM_001107689(11)	NM_001107689 // Rattus norvegicus ash1 (absent, small, or homeotic)-like (Drosophila) (Ash1l), mRNA. // refseq // 11 // ---	---"
1383726_at	0.00655009	0.015873	0.579625	1119.34	648.798	8		Rat Expression Array 230 2.0	Rattus norvegicus	2013-10-23	Consensus sequence	GenBank	Rn.50891.1	gb:BG669800 /DB_XREF=gi:13891722 /DB_XREF=DRNAAKD09 /CLONE=DRNAAKD09 /FEA=EST /CNT=5 /TID=Rn.50891.1 /TIER=ConsEnd /STK=0 /UG=Rn.50891 /UG_TITLE=ESTs	BG669800	Rn.50891	Rn.198108	March 2012 (Rnor5.0)	chr2:54200864-54201578 (-) // 88.57 // q15	regulator of G-protein signaling 7 binding protein	Rgs7bp	chr2q13	full length	ENSRNOG00000013389	294715	Q5FVH8	---	---	NP_001012347	NM_001012347	---	---	---	---	---	---	0007186 // G-protein coupled receptor signaling pathway // inferred from electronic annotation /// 0007186 // G-protein coupled receptor signaling pathway // not recorded /// 0009968 // negative regulation of signal transduction // inferred from electronic annotation	0005634 // nucleus // inferred from electronic annotation /// 0005634 // nucleus // not recorded /// 0005737 // cytoplasm // inferred from electronic annotation /// 0005737 // cytoplasm // not recorded /// 0005886 // plasma membrane // inferred from electronic annotation /// 0005886 // plasma membrane // not recorded /// 0016020 // membrane // inferred from electronic annotation	0005515 // protein binding // inferred from electronic annotation	---	---	---	---	This probe set was annotated using the Genome Target Overlap based pipeline to a Entrez Gene identifier using 2 transcripts. // false // Genome Target Overlap // B	ENSRNOT00000018058,NM_001012347	ENSRNOT00000018058 // cdna:known chromosome:Rnor_5.0:2:54201509:54742295:-1 gene:ENSRNOG00000013389 gene_biotype:protein_coding transcript_biotype:protein_coding // ensembl // --- // chr2:54201508-54742295(-) /// NM_001012347 // Rattus norvegicus regulator of G-protein signaling 7 binding protein (Rgs7bp), mRNA. // refseq // --- // chr2:54201322-54742668(-)	NM_212504 // refseq // 1 // Cross Hyb Matching Probes"
1382040_at	0.012055	0.015873	0.580176	656.658	380.977	9		Rat Expression Array 230 2.0	Rattus norvegicus	2013-10-23	Consensus sequence	GenBank	Rn.25336.1	gb:AI234919 /DB_XREF=gi:3828425 /DB_XREF=EST231481 /CLONE=ROVCJ54 /FEA=EST /CNT=8 /TID=Rn.25336.1 /TIER=ConsEnd /STK=1 /UG=Rn.25336 /UG_TITLE=ESTs, Moderately similar to SYHUQT multifunctional aminoacyl-tRNA ligase (H.sapiens)	AI234919	Rn.25336	Rn.21240	March 2012 (Rnor5.0)	chr13:107981651-108044233 (+) // 94.63 // q26	glutamyl-prolyl-tRNA synthetase	Eprs	chr13q26	full length	ENSRNOG00000002393	289352	Q6TXE9 /// Q5I0H2	---	---	NP_001019409	NM_001024238	---	---	---	---	---	---	0006412 // translation // inferred from electronic annotation /// 0006418 // tRNA aminoacylation for protein translation // inferred from electronic annotation /// 0006433 // prolyl-tRNA aminoacylation // inferred from electronic annotation /// 0017148 // negative regulation of translation // inferred from electronic annotation /// 0017148 // negative regulation of translation // not recorded ///…	0005737 // cytoplasm // inferred from electronic annotation /// 0030529 // ribonucleoprotein complex // inferred from electronic annotation /// 0030529 // ribonucleoprotein complex // not recorded	0000166 // nucleotide binding // inferred from electronic annotation /// 0004812 // aminoacyl-tRNA ligase activity // inferred from electronic annotation /// 0004827 // proline-tRNA ligase activity // inferred from electronic annotation /// 0005515 // protein binding // inferred from electronic annotation /// 0005524 // ATP binding // inferred from electronic annotation /// 0016874 // ligase acti…	---	IPR000738 // WHEP-TRS // 6.6E-26 /// IPR000738 // WHEP-TRS // 5.9E-25 /// IPR000738 // WHEP-TRS // 7.0E-24 /// IPR002314 // Aminoacyl-tRNA synthetase, class II (G/ H/ P/ S), conserved domain // 2.4E-23 /// IPR004154 // Anticodon-binding // 2.4E-21 /// IPR016061 // Proline-tRNA ligase, class II, C-terminal // 2.0E-23 /// IPR020058 // Glutamyl/glutaminyl-tRNA synthetase, class Ib, catalytic domain …	---	---	This probe set was annotated using the Matching Probes based pipeline to a Entrez Gene identifier using 3 transcripts. // false // Matching Probes // A	AY383705(10),ENSRNOT00000038264(10),NM_001024238(10)	AY383705 // Rattus norvegicus LRRGT00050 mRNA, complete cds. // gb // 10 // --- /// ENSRNOT00000038264 // cdna:known chromosome:Rnor_5.0:13:107973816:108044104:1 gene:ENSRNOG00000002393 gene_biotype:protein_coding transcript_biotype:protein_coding // ensembl // 10 // --- /// GENSCAN00000000380 // cdna:genscan chromosome:Rnor_5.0:13:107973816:108044104:1 transcript_biotype:protein_coding // ensemb…	---"
1391450_at	0.000454267	0.00793651	0.580471	74.2337	43.0905	2		Rat Expression Array 230 2.0	Rattus norvegicus	2013-10-23	Consensus sequence	GenBank	Rn.19018.1	gb:AI044651 /DB_XREF=gi:3291512 /DB_XREF=UI-R-C1-jx-d-07-0-UI.s1 /CLONE=UI-R-C1-jx-d-07-0-UI /FEA=EST /CNT=7 /TID=Rn.19018.1 /TIER=ConsEnd /STK=2 /UG=Rn.19018 /UG_TITLE=ESTs, Weakly similar to LYOX RAT PROTEIN-LYSINE 6-OXIDASE PRECURSOR (R.norvegicus)	AI044651	Rn.19018	Rn.219739	March 2012 (Rnor5.0)	chr15:55088800-55092881 (+) // 73.21 // p11	lysyl oxidase-like 2	Loxl2	chr15p11	full length	ENSRNOG00000016758	290350	B5DF27 /// J3QTE1	EC:1.4.3.13	---	NP_001099517	NM_001106047	---	---	---	---	1308435	---	0001666 // response to hypoxia // inferred from sequence or structural similarity /// 0001837 // epithelial to mesenchymal transition // inferred from electronic annotation /// 0001837 // epithelial to mesenchymal transition // not recorded /// 0001837 // epithelial to mesenchymal transition // inferred from sequence or structural similarity /// 0001935 // endothelial cell proliferation // inferr…	0005576 // extracellular region // inferred from electronic annotation /// 0005578 // proteinaceous extracellular matrix // inferred from electronic annotation /// 0005604 // basement membrane // inferred from direct assay /// 0005615 // extracellular space // inferred from electronic annotation /// 0005615 // extracellular space // not recorded /// 0005615 // extracellular space // inferred from…	0003682 // chromatin binding // inferred from electronic annotation /// 0003682 // chromatin binding // not recorded /// 0003682 // chromatin binding // inferred from sequence or structural similarity /// 0003714 // transcription corepressor activity // inferred from electronic annotation /// 0003714 // transcription corepressor activity // not recorded /// 0003714 // transcription corepressor ac…	---	IPR001190 // Speract/scavenger receptor // 1.7E-18 /// IPR001190 // Speract/scavenger receptor // 4.9E-31 /// IPR001190 // Speract/scavenger receptor // 4.3E-23 /// IPR001695 // Lysyl oxidase // 9.6E-109	---	Rf42 // Renal function QTL 42 // Renal function // peak	This probe set was annotated using the Matching Probes based pipeline to a Entrez Gene identifier using 3 transcripts. // false // Matching Probes // A	BC168900(11),ENSRNOT00000058663(11),NM_001106047(11)	BC168900 // Rattus norvegicus lysyl oxidase-like 2, mRNA (cDNA clone MGC:189171 IMAGE:9032601), complete cds. // gb // 11 // --- /// ENSRNOT00000058663 // cdna:known chromosome:Rnor_5.0:15:55059673:55092976:1 gene:ENSRNOG00000016758 gene_biotype:protein_coding transcript_biotype:protein_coding // ensembl // 11 // --- /// GENSCAN00000022698 // cdna:genscan chromosome:Rnor_5.0:15:55045387:55092869:…	---"
1398695_at	0.00591793	0.00793651	0.581559	278.134	161.752	5		Rat Expression Array 230 2.0	Rattus norvegicus	2013-10-23	Consensus sequence	GenBank	Rn.57897.1	gb:BF389056 /DB_XREF=gi:11373883 /DB_XREF=UI-R-BS2-bdh-c-10-0-UI.s1 /CLONE=UI-R-BS2-bdh-c-10-0-UI /FEA=EST /CNT=3 /TID=Rn.57897.1 /TIER=ConsEnd /STK=1 /UG=Rn.57897 /UG_TITLE=ESTs	BF389056	Rn.57897	Rn.209550	March 2012 (Rnor5.0)	---	---	---	---	est	---	---	---	---	---	---	---	---	---	---	---	---	---	---	---	---	---	---	---	---	This probe set was annotated using the Accession mapped clusters based pipeline to a UniGene identifier using 3 transcripts. // false // Accession mapped clusters // E	BF392309,BF392739,BF389056	BF389056 // /DB_XREF=UI-R-BS2-bdh-c-10-0-UI.s1 /CLONE=UI-R-BS2-bdh-c-10-0-UI // gb // --- // --- /// BF392309 // /DB_XREF=UI-R-CA0-bfn-e-10-0-UI.s1 /CLONE=UI-R-CA0-bfn-e-10-0-UI // gb // --- // --- /// BF392739 // /DB_XREF=UI-R-CA0-bfm-g-04-0-UI.s1 /CLONE=UI-R-CA0-bfm-g-04-0-UI // gb // --- // ---	---"
1384809_at	0.0109207	0.015873	0.581908	729.664	424.597	9		Rat Expression Array 230 2.0	Rattus norvegicus	2013-10-23	Consensus sequence	GenBank	Rn.46237.1	gb:AW526563 /DB_XREF=gi:7168977 /DB_XREF=UI-R-BO1-ajc-e-04-0-UI.s1 /CLONE=UI-R-BO1-ajc-e-04-0-UI /FEA=EST /CNT=2 /TID=Rn.46237.1 /TIER=ConsEnd /STK=2 /UG=Rn.46237 /UG_TITLE=ESTs	AW526563	Rn.46237	Rn.233909	March 2012 (Rnor5.0)	chr1:219098346-219098664 (+) // 96.95 // q41	---	---	---	est	---	---	---	---	---	---	---	---	---	---	---	---	---	---	---	---	---	---	---	---	This probe set was annotated using the Accession mapped clusters based pipeline to a UniGene identifier using 2 transcripts. // false // Accession mapped clusters // E	BE097388,AW526563	AW526563 // /DB_XREF=UI-R-BO1-ajc-e-04-0-UI.s1 /CLONE=UI-R-BO1-ajc-e-04-0-UI // gb // --- // --- /// BE097388 // /DB_XREF=UI-R-BO1-apq-h-06-0-UI.s1 /CLONE=UI-R-BO1-apq-h-06-0-UI // gb // --- // ---	---"
1384339_s_at	0.00165662	0.015873	0.582467	1117.1	650.676	6		Rat Expression Array 230 2.0	Rattus norvegicus	2013-10-23	Consensus sequence	GenBank	Rn.55513.1	gb:BF288177 /DB_XREF=gi:11219247 /DB_XREF=EST452768 /CLONE=RGIGQ47 /FEA=EST /CNT=3 /TID=Rn.55513.1 /TIER=ConsEnd /STK=0 /UG=Rn.55513 /UG_TITLE=ESTs, Highly similar to CASEIN KINASE II, ALPHA CHAIN (R.norvegicus)	BF288177	Rn.55513	Rn.4231	March 2012 (Rnor5.0)	chr3:154085237-154089129 (+) // 100.0 // q41	casein kinase 2, alpha 1 polypeptide	Csnk2a1	chr3q41	full length	ENSRNOG00000005276	116549	P19139	EC:2.7.11.1	---	NP_446276	NM_053824	---	---	---	---	---	---	0001558 // regulation of cell growth // non-traceable author statement /// 0006351 // transcription, DNA-dependent // inferred from electronic annotation /// 0006355 // regulation of transcription, DNA-dependent // inferred from electronic annotation /// 0006468 // protein phosphorylation // not recorded /// 0006468 // protein phosphorylation // inferred from sequence or structural similarity ///…	0005634 // nucleus // not recorded /// 0005956 // protein kinase CK2 complex // traceable author statement /// 0016580 // Sin3 complex // not recorded /// 0016581 // NuRD complex // not recorded /// 0031519 // PcG protein complex // not recorded /// 0031519 // PcG protein complex // inferred from sequence or structural similarity	0000166 // nucleotide binding // inferred from electronic annotation /// 0004672 // protein kinase activity // inferred from electronic annotation /// 0004674 // protein serine/threonine kinase activity // not recorded /// 0004674 // protein serine/threonine kinase activity // inferred from sequence or structural similarity /// 0004713 // protein tyrosine kinase activity // inferred from electron…	---	IPR000719 // Protein kinase, catalytic domain // 1.1E-69 /// IPR001245 // Serine-threonine/tyrosine-protein kinase catalytic domain // 1.7E-25 /// IPR002575 // Aminoglycoside phosphotransferase // 4.8E-9	---	---	This probe set was annotated using the Matching Probes based pipeline to a Entrez Gene identifier using 4 transcripts. // false // Matching Probes // A	BC091130(11),ENSRNOT00000007558(11),L15618(11),NM_053824(11)	BC091130 // Rattus norvegicus casein kinase 2, alpha 1 polypeptide, mRNA (cDNA clone MGC:108626 IMAGE:7367296), complete cds. // gb // 11 // --- /// ENSRNOT00000007558 // cdna:known chromosome:Rnor_5.0:3:154062024:154105941:1 gene:ENSRNOG00000005276 gene_biotype:protein_coding transcript_biotype:protein_coding // ensembl // 11 // --- /// L15618 // Rat casein kinase II alpha subunit (CK2) mRNA, co…	GENSCAN00000033314 // ensembl // 5 // Cross Hyb Matching Probes"
1369297_at	0.000881753	0.00793651	0.582876	152.86	89.0986	3		Rat Expression Array 230 2.0	Rattus norvegicus	2013-10-23	Consensus sequence	GenBank	Rn.54550.1	gb:NM_057116.1 /DB_XREF=gi:16923961 /GEN=Ppp2r2c /FEA=FLmRNA /CNT=3 /TID=Rn.54550.1 /TIER=FL /STK=2 /UG=Rn.54550 /LL=117256 /DEF=Rattus norvegicus protein phosphatase 2 (formerly 2A), regulatory subunit B (PR 52), gamma isoform (Ppp2r2c), mRNA. /PROD=protein phosphatase 2 (formerly 2A), regulatorysubunit B (PR 52), gamma isoform /FL=gb:D38261.1 gb:NM_057116.1	NM_057116	Rn.54550	Rn.54550	March 2012 (Rnor5.0)	chr14:78644678-78727963 (-) // 90.55 // q21	protein phosphatase 2, regulatory subunit B, gamma	Ppp2r2c	chr14q21	full length	---	117256	P97888	EC:3.1.3.16	---	NP_476457	NM_057116	---	---	---	---	---	---	0007165 // signal transduction // inferred from electronic annotation	0000159 // protein phosphatase type 2A complex // inferred from electronic annotation	0008601 // protein phosphatase type 2A regulator activity // inferred from electronic annotation	---	---	---	---	This probe set was annotated using the Matching Probes based pipeline to a Entrez Gene identifier using 2 transcripts. // false // Matching Probes // A	D38261(11),NM_057116(11)	D38261 // Rattus norvegicus BRgamma mRNA for B-regulatory subunit of protein phosphatase 2A, complete cds. // gb // 11 // --- /// NM_057116 // Rattus norvegicus protein phosphatase 2, regulatory subunit B, gamma (Ppp2r2c), mRNA. // refseq // 11 // ---	GENSCAN00000042073 // ensembl // 6 // Cross Hyb Matching Probes /// ENSRNOT00000007293 // ensembl // 7 // Cross Hyb Matching Probes"
1368801_at	0.00596826	0.015873	0.584084	228.371	133.388	8		Rat Expression Array 230 2.0	Rattus norvegicus	2013-10-23	Consensus sequence	GenBank	Rn.64309.1	gb:NM_053342.1 /DB_XREF=gi:16758061 /GEN=Idax /FEA=FLmRNA /CNT=3 /TID=Rn.64309.1 /TIER=FL /STK=3 /UG=Rn.64309 /LL=83824 /DEF=Rattus norvegicus inhibitor of the Dvl and Axin complex (Idax), mRNA. /PROD=inhibitor of the Dvl and Axin complex /FL=gb:NM_053342.1 gb:AF272158.1	NM_053342	Rn.64309	Rn.148586	March 2012 (Rnor5.0)	chr2:257944524-257961920 (+) // 96.99 // q43	CXXC finger protein 4	Cxxc4	chr2q43	full length	ENSRNOG00000045764	83824	Q9EQC9 /// M0RDW5	---	---	NP_445794	NM_053342	---	---	---	---	---	---	0016055 // Wnt receptor signaling pathway // inferred from electronic annotation /// 0016055 // Wnt receptor signaling pathway // not recorded /// 0030178 // negative regulation of Wnt receptor signaling pathway // inferred from electronic annotation /// 0030178 // negative regulation of Wnt receptor signaling pathway // not recorded	0005737 // cytoplasm // not recorded /// 0016023 // cytoplasmic membrane-bounded vesicle // inferred from electronic annotation /// 0016023 // cytoplasmic membrane-bounded vesicle // not recorded /// 0031410 // cytoplasmic vesicle // not recorded	0003677 // DNA binding // inferred from electronic annotation /// 0008270 // zinc ion binding // inferred from electronic annotation /// 0030165 // PDZ domain binding // inferred from physical interaction /// 0030165 // PDZ domain binding // not recorded /// 0046872 // metal ion binding // inferred from electronic annotation	---	IPR002857 // Zinc finger, CXXC-type // 1.1E-11	---	---	This probe set was annotated using the Matching Probes based pipeline to a Entrez Gene identifier using 3 transcripts. // false // Matching Probes // A	AF272158(11),ENSRNOT00000072196(11),NM_053342(11)	AF272158 // Rattus norvegicus Dvl-binding protein Idax mRNA, complete cds. // gb // 11 // --- /// ENSRNOT00000072196 // cdna:known chromosome:Rnor_5.0:2:257941014:257965727:1 gene:ENSRNOG00000045764 gene_biotype:protein_coding transcript_biotype:protein_coding // ensembl // 11 // --- /// NM_053342 // Rattus norvegicus CXXC finger protein 4 (Cxxc4), mRNA. // refseq // 11 // ---	GENSCAN00000049057 // ensembl // 6 // Cross Hyb Matching Probes"
1390704_at	0.00145987	0.00793651	0.586538	165.585	97.122	5		Rat Expression Array 230 2.0	Rattus norvegicus	2013-10-23	Consensus sequence	GenBank	Rn.61283.1	gb:BF394953 /DB_XREF=gi:11379914 /DB_XREF=UI-R-CA0-bgf-g-09-0-UI.s1 /CLONE=UI-R-CA0-bgf-g-09-0-UI /FEA=EST /CNT=4 /TID=Rn.61283.1 /TIER=ConsEnd /STK=4 /UG=Rn.61283 /UG_TITLE=ESTs, Weakly similar to T45027 hypothetical protein Y39B6B.a (imported) - Caenorhabditis elegans (C.elegans)	BF394953	Rn.61283	Rn.12755	March 2012 (Rnor5.0)	chr14:17169589-17175194 (+) // 100.0 // p22	SDA1 domain containing 1	Sdad1	chr14p22	full length	ENSRNOG00000022229	289504	Q5XIQ5	---	---	NP_001006959	NM_001006958	---	---	---	---	---	---	0000055 // ribosomal large subunit export from nucleus // inferred from electronic annotation /// 0006810 // transport // inferred from electronic annotation /// 0015031 // protein transport // inferred from electronic annotation /// 0030036 // actin cytoskeleton organization // inferred from electronic annotation /// 0042254 // ribosome biogenesis // inferred from electronic annotation /// 00422…	0005634 // nucleus // not recorded /// 0005730 // nucleolus // not recorded /// 0005730 // nucleolus // inferred from sequence or structural similarity	0005488 // binding // inferred from electronic annotation	---	IPR007949 // SDA1 domain // 2.7E-74 /// IPR012977 // Uncharacterised domain NUC130/133, N-terminal // 1.9E-28	---	---	This probe set was annotated using the Matching Probes based pipeline to a Entrez Gene identifier using 3 transcripts. // false // Matching Probes // A	BC083620(11),ENSRNOT00000030222(11),NM_001006958(11)	BC083620 // Rattus norvegicus SDA1 domain containing 1, mRNA (cDNA clone MGC:94390 IMAGE:7133993), complete cds. // gb // 11 // --- /// ENSRNOT00000030222 // cdna:known chromosome:Rnor_5.0:14:17163928:17190707:1 gene:ENSRNOG00000022229 gene_biotype:protein_coding transcript_biotype:protein_coding // ensembl // 11 // --- /// GENSCAN00000027107 // cdna:genscan chromosome:Rnor_5.0:14:17126957:171905…	GENSCAN00000011201 // ensembl // 1 // Cross Hyb Matching Probes"
1394654_at	0.000738948	0.00793651	0.586568	217.63	127.655	4		Rat Expression Array 230 2.0	Rattus norvegicus	2013-10-23	Consensus sequence	GenBank	Rn.64213.1	gb:BF398431 /DB_XREF=gi:11383421 /DB_XREF=UI-R-BS2-beo-g-08-0-UI.s1 /CLONE=UI-R-BS2-beo-g-08-0-UI /FEA=EST /CNT=3 /TID=Rn.64213.1 /TIER=ConsEnd /STK=1 /UG=Rn.64213 /UG_TITLE=ESTs, Moderately similar to T00341 hypothetical protein KIAA0576 (H.sapiens)	BF398431	Rn.64213	Rn.163059	March 2012 (Rnor5.0)	chr9:38091272-38105819 (+) // 99.3 // q21	zinc finger protein 451	Zfp451	chr9q21	full length	ENSRNOG00000012718	316312	Q3T1G8 /// G3V7N7	---	---	NP_001028877	NM_001033705	---	---	---	---	---	---	---	0005622 // intracellular // inferred from electronic annotation	0008270 // zinc ion binding // inferred from electronic annotation /// 0046872 // metal ion binding // inferred from electronic annotation	---	---	---	---	This probe set was annotated using the Genome Target Overlap based pipeline to a Entrez Gene identifier using 3 transcripts. // false // Genome Target Overlap // B	BC101930,ENSRNOT00000017022,NM_001033705	BC101930 // Rattus norvegicus zinc finger protein 451, mRNA (cDNA clone MGC:124741 IMAGE:7938755), complete cds. // gb // --- // chr9:38077910-38133120(+) /// ENSRNOT00000017022 // cdna:known chromosome:Rnor_5.0:9:38077911:38133115:1 gene:ENSRNOG00000012718 gene_biotype:protein_coding transcript_biotype:protein_coding // ensembl // --- // chr9:38077910-38133115(+) /// NM_001033705 // Rattus norve…	---"
1395318_at	0.00431135	0.015873	0.587922	269.584	158.494	7		Rat Expression Array 230 2.0	Rattus norvegicus	2013-10-23	Consensus sequence	GenBank	Rn.58805.1	gb:BF397354 /DB_XREF=gi:11382337 /DB_XREF=UI-R-BS2-bex-d-04-0-UI.s1 /CLONE=UI-R-BS2-bex-d-04-0-UI /FEA=EST /CNT=2 /TID=Rn.58805.1 /TIER=ConsEnd /STK=1 /UG=Rn.58805 /UG_TITLE=ESTs	BF397354	Rn.58805	---	March 2012 (Rnor5.0)	chr19:28431991-28432264 (-) // 93.81 // q11	chromodomain helicase DNA binding protein 9	Chd9	chr19p11	---	---	307726	---	---	---	XP_002725429 /// XP_002728634	XM_002725383 /// XM_002728588	---	---	---	---	---	---	---	---	---	---	---	---	---	This probe set was annotated using the Matching Probes based pipeline to a Entrez Gene identifier using 1 transcripts. // false // Matching Probes // A	XM_002725383(11)	GENSCAN00000051855 // cdna:genscan chromosome:Rnor_5.0:19:28431571:28450998:-1 transcript_biotype:protein_coding // ensembl // 11 // --- /// XM_002725383 // PREDICTED: Rattus norvegicus chromodomain helicase DNA binding protein 9, transcript variant 1 (Chd9), mRNA. // refseq // 11 // ---	---"
1392441_at	0.00373971	0.015873	0.58841	288.699	169.874	7		Rat Expression Array 230 2.0	Rattus norvegicus	2013-10-23	Consensus sequence	GenBank	Rn.63945.1	gb:BF415891 /DB_XREF=gi:11403880 /DB_XREF=UI-R-CA0-bkg-c-07-0-UI.s1 /CLONE=UI-R-CA0-bkg-c-07-0-UI /FEA=EST /CNT=2 /TID=Rn.63945.1 /TIER=ConsEnd /STK=2 /UG=Rn.63945 /UG_TITLE=ESTs	BF415891	Rn.63945	Rn.228859 /// Rn.59710	March 2012 (Rnor5.0)	chr3:35192766-35193064 (-) // 100.0 // q12 /// chr3:35185176-35185474 (-) // 100.0 // q12	uncharacterized LOC100912577 /// zinc finger E-box binding homeobox 2	LOC100912577 /// Zeb2	chr3q12	full length	ENSRNOG00000004677	311071 /// 100912577	E9PTC3 /// Q3T921	---	---	NP_001028873	NM_001033701 /// XR_145869	---	---	---	---	---	---	0001755 // neural crest cell migration // inferred from electronic annotation /// 0001755 // neural crest cell migration // not recorded /// 0001756 // somitogenesis // inferred from electronic annotation /// 0001756 // somitogenesis // not recorded /// 0001843 // neural tube closure // inferred from electronic annotation /// 0001843 // neural tube closure // not recorded /// 0006355 // regulatio…	0005622 // intracellular // inferred from electronic annotation /// 0005634 // nucleus // not recorded /// 0005730 // nucleolus // inferred from electronic annotation /// 0005730 // nucleolus // not recorded /// 0005737 // cytoplasm // inferred from electronic annotation /// 0005737 // cytoplasm // not recorded	0003676 // nucleic acid binding // inferred from electronic annotation /// 0003677 // DNA binding // inferred from electronic annotation /// 0003700 // sequence-specific DNA binding transcription factor activity // inferred from electronic annotation /// 0008270 // zinc ion binding // inferred from electronic annotation /// 0043565 // sequence-specific DNA binding // inferred from electronic anno…	---	---	---	---	This probe set was annotated using the Genome Target Overlap based pipeline to a Entrez Gene identifier using 3 transcripts. // true // Genome Target Overlap // B	NM_001033701,ENSRNOT00000006350,XR_145869	ENSRNOT00000006350 // cdna:known chromosome:Rnor_5.0:3:35063909:35185403:-1 gene:ENSRNOG00000004677 gene_biotype:protein_coding transcript_biotype:protein_coding // ensembl // --- // chr3:35063908-35185403(-) /// NM_001033701 // Rattus norvegicus zinc finger E-box binding homeobox 2 (Zeb2), mRNA. // refseq // --- // chr3:35063908-35185403(-) /// XR_145869 // PREDICTED: Rattus norvegicus uncharact…	---"
1398565_at	0.00422287	0.00793651	0.588625	70.1238	41.2766	7		Rat Expression Array 230 2.0	Rattus norvegicus	2013-10-23	Consensus sequence	GenBank	Rn.49218.1	gb:AW534457 /DB_XREF=gi:7176871 /DB_XREF=UI-R-C4-aln-g-08-0-UI.s1 /CLONE=UI-R-C4-aln-g-08-0-UI /FEA=EST /CNT=2 /TID=Rn.49218.1 /TIER=ConsEnd /STK=2 /UG=Rn.49218 /UG_TITLE=ESTs	AW534457	Rn.49218	Rn.207063	March 2012 (Rnor5.0)	chr10:65719490-65719836 (+) // 95.32 // q25	---	---	---	est	---	---	---	---	---	---	---	---	---	---	---	---	---	---	---	---	---	---	---	---	This probe set was annotated using the Accession mapped clusters based pipeline to a UniGene identifier using 2 transcripts. // false // Accession mapped clusters // E	AW534457,BE101904	AW534457 // /DB_XREF=UI-R-C4-aln-g-08-0-UI.s1 /CLONE=UI-R-C4-aln-g-08-0-UI // gb // --- // --- /// BE101904 // /DB_XREF=UI-R-BO1-aqd-d-04-0-UI.s1 /CLONE=UI-R-BO1-aqd-d-04-0-UI // gb // --- // ---	---"
1391618_at	0.00517284	0.00793651	0.590448	2043.99	1206.87	8		Rat Expression Array 230 2.0	Rattus norvegicus	2013-10-23	Consensus sequence	GenBank	Rn.24266.1	gb:AI227800 /DB_XREF=gi:3811687 /DB_XREF=EST224495 /CLONE=RBRCL73 /FEA=EST /CNT=4 /TID=Rn.24266.1 /TIER=ConsEnd /STK=2 /UG=Rn.24266 /UG_TITLE=ESTs, Highly similar to JC6161 kinesin-associated protein KAP3 splice form A - mouse (M.musculus)	AI227800	Rn.24266	Rn.163223 /// Rn.24266	March 2012 (Rnor5.0)	chr13:86953237-86960800 (+) // 99.16 // q23	kinesin-associated protein 3	Kifap3	chr13q22	est /// full length	ENSRNOG00000002544	289168	D3ZWA5	---	---	NP_001099434	NM_001105964	---	---	---	---	---	---	0007017 // microtubule-based process // not recorded /// 0008104 // protein localization // not recorded /// 0008285 // negative regulation of cell proliferation // not recorded /// 0046587 // positive regulation of calcium-dependent cell-cell adhesion // not recorded	0000794 // condensed nuclear chromosome // not recorded /// 0005813 // centrosome // not recorded /// 0005871 // kinesin complex // inferred from electronic annotation /// 0005876 // spindle microtubule // not recorded /// 0016939 // kinesin II complex // not recorded	0005488 // binding // inferred from electronic annotation /// 0005515 // protein binding // inferred from electronic annotation /// 0019894 // kinesin binding // inferred from electronic annotation /// 0019894 // kinesin binding // not recorded	---	---	---	---	This probe set was annotated using the Genome Target Overlap based pipeline to a Entrez Gene identifier using 2 transcripts. // false // Genome Target Overlap // B	ENSRNOT00000063810,NM_001105964	ENSRNOT00000063810 // cdna:known chromosome:Rnor_5.0:13:86953394:87089644:1 gene:ENSRNOG00000002544 gene_biotype:protein_coding transcript_biotype:protein_coding // ensembl // --- // chr13:86953393-87089644(+) /// GENSCAN00000020249 // cdna:genscan chromosome:Rnor_5.0:13:86942973:87009244:1 transcript_biotype:protein_coding // ensembl // --- // chr13:86942972-87009244(+) /// NM_001105964 // Rattu…	---"
1394999_at	0.00108093	0.00793651	0.590463	116.728	68.9239	1		Rat Expression Array 230 2.0	Rattus norvegicus	2013-10-23	Consensus sequence	GenBank	Rn.79617.1	gb:BI294721 /DB_XREF=gi:14957452 /DB_XREF=UI-R-DK0-ceb-c-10-0-UI.s1 /CLONE=UI-R-DK0-ceb-c-10-0-UI /FEA=EST /CNT=2 /TID=Rn.79617.1 /TIER=ConsEnd /STK=1 /UG=Rn.79617 /UG_TITLE=ESTs	BI294721	Rn.79617	Rn.140691	March 2012 (Rnor5.0)	chr13:53552499-53553150 (+) // 96.84 // q13	Rab7b, member RAS oncogene family	Rab7b	chr13q13	full length	ENSRNOG00000039754	501854	D4A7A8	---	---	NP_001102798	NM_001109328	---	---	---	---	---	---	0006184 // GTP catabolic process // inferred from electronic annotation /// 0006886 // intracellular protein transport // inferred from electronic annotation /// 0006913 // nucleocytoplasmic transport // inferred from electronic annotation /// 0007165 // signal transduction // inferred from electronic annotation /// 0007264 // small GTPase mediated signal transduction // inferred from electronic …	0005622 // intracellular // inferred from electronic annotation /// 0005634 // nucleus // inferred from electronic annotation /// 0005737 // cytoplasm // inferred from electronic annotation /// 0005764 // lysosome // inferred from electronic annotation /// 0005764 // lysosome // not recorded /// 0005770 // late endosome // inferred from electronic annotation /// 0005770 // late endosome // not re…	0000166 // nucleotide binding // inferred from electronic annotation /// 0003924 // GTPase activity // inferred from electronic annotation /// 0005525 // GTP binding // inferred from electronic annotation	---	IPR000795 // Elongation factor, GTP-binding domain // 2.3E-9 /// IPR001806 // Small GTPase superfamily // 1.7E-52 /// IPR006689 // Small GTPase superfamily, ARF/SAR type // 5.3E-19 /// IPR006762 // Gtr1/RagA G protein // 5.7E-10 /// IPR013684 // Mitochondrial Rho-like // 1.6E-24	---	---	This probe set was annotated using the Genome Target Overlap based pipeline to a Entrez Gene identifier using 2 transcripts. // false // Genome Target Overlap // B	ENSRNOT00000009280,NM_001109328	ENSRNOT00000009280 // cdna:known chromosome:Rnor_5.0:13:53536348:53553149:1 gene:ENSRNOG00000039754 gene_biotype:protein_coding transcript_biotype:protein_coding // ensembl // --- // chr13:53536347-53553149(+) /// NM_001109328 // Rattus norvegicus Rab7b, member RAS oncogene family (Rab7b), mRNA. // refseq // --- // chr13:53528327-53554352(+)	---"
1380547_at	0.00387532	0.015873	0.591696	1624.36	961.125	7		Rat Expression Array 230 2.0	Rattus norvegicus	2013-10-23	Consensus sequence	GenBank	Rn.36168.1	gb:BI288519 /DB_XREF=gi:14945185 /DB_XREF=UI-R-DK0-cdb-h-01-0-UI.s1 /CLONE=UI-R-DK0-cdb-h-01-0-UI /FEA=EST /CNT=3 /TID=Rn.36168.1 /TIER=ConsEnd /STK=2 /UG=Rn.36168 /UG_TITLE=ESTs, Highly similar to CLC3 RAT CHLORIDE CHANNEL PROTEIN 3 (R.norvegicus)	BI288519	Rn.36168	Rn.206562 /// Rn.4175	March 2012 (Rnor5.0)	chr16:32342332-32347772 (+) // 99.63 // p12	chloride channel, voltage-sensitive 3	Clcn3	chr16p12	est /// full length	ENSRNOG00000010682	84360	P51792	---	---	NP_445815	NM_053363	---	---	---	---	---	---	0006810 // transport // inferred from electronic annotation /// 0006811 // ion transport // inferred from direct assay /// 0006821 // chloride transport // inferred from direct assay /// 0034765 // regulation of ion transmembrane transport // inferred from direct assay /// 0055085 // transmembrane transport // inferred from electronic annotation	0005622 // intracellular // inferred from direct assay /// 0005768 // endosome // inferred from electronic annotation /// 0005769 // early endosome // not recorded /// 0005769 // early endosome // inferred from sequence or structural similarity /// 0005770 // late endosome // not recorded /// 0005770 // late endosome // inferred from sequence or structural similarity /// 0005794 // Golgi apparatu…	0000166 // nucleotide binding // inferred from electronic annotation /// 0005216 // ion channel activity // inferred from direct assay /// 0005244 // voltage-gated ion channel activity // inferred from direct assay /// 0005247 // voltage-gated chloride channel activity // inferred from direct assay /// 0005254 // chloride channel activity // inferred from direct assay /// 0005515 // protein bindi…	---	IPR000644 // Cystathionine beta-synthase, core // 5.6E-8 /// IPR000644 // Cystathionine beta-synthase, core // 6.8E-13 /// IPR001807 // Chloride channel, voltage gated // 5.2E-105	---	---	This probe set was annotated using the Matching Probes based pipeline to a Entrez Gene identifier using 2 transcripts. // false // Matching Probes // A	ENSRNOT00000050549(11),NM_053363(11)	ENSRNOT00000050549 // cdna:known chromosome:Rnor_5.0:16:32284020:32353988:1 gene:ENSRNOG00000010682 gene_biotype:protein_coding transcript_biotype:protein_coding // ensembl // 11 // --- /// GENSCAN00000004498 // cdna:genscan chromosome:Rnor_5.0:16:32346525:32348047:1 transcript_biotype:protein_coding // ensembl // 11 // --- /// GENSCAN00000019902 // cdna:genscan scaffold:Rnor_5.0:AABR06110470.1:9…	---"
1379194_at	0.00999873	0.00793651	0.592106	149.683	88.6285	9		Rat Expression Array 230 2.0	Rattus norvegicus	2013-10-23	Consensus sequence	GenBank	Rn.13901.1	gb:BF407258 /DB_XREF=gi:11395233 /DB_XREF=UI-R-BJ2-bqc-e-09-0-UI.s1 /CLONE=UI-R-BJ2-bqc-e-09-0-UI /FEA=EST /CNT=3 /TID=Rn.13901.1 /TIER=ConsEnd /STK=3 /UG=Rn.13901 /UG_TITLE=ESTs	BF407258	Rn.13901	Rn.203842	March 2012 (Rnor5.0)	chr4:245650760-245651101 (+) // 99.71 // q44	kelch-like family, member 42	Klhl42	chr4q44	full length	ENSRNOG00000001844	500367	D4A9Z3	---	---	NP_001102727	NM_001109257	---	---	---	---	---	---	0000209 // protein polyubiquitination // not recorded /// 0032886 // regulation of microtubule-based process // not recorded /// 0043161 // proteasomal ubiquitin-dependent protein catabolic process // not recorded	0031463 // Cul3-RING ubiquitin ligase complex // not recorded	0004842 // ubiquitin-protein ligase activity // not recorded /// 0005515 // protein binding // inferred from electronic annotation	---	IPR006652 // Kelch repeat type 1 // 3.1E-12 /// IPR006652 // Kelch repeat type 1 // 5.6E-13 /// IPR006652 // Kelch repeat type 1 // 5.5E-8	---	---	This probe set was annotated using the Matching Probes based pipeline to a Entrez Gene identifier using 2 transcripts. // false // Matching Probes // A	ENSRNOT00000002523(11),NM_001109257(11)	ENSRNOT00000002523 // cdna:known chromosome:Rnor_5.0:4:245631025:245652794:1 gene:ENSRNOG00000001844 gene_biotype:protein_coding transcript_biotype:protein_coding // ensembl // 11 // --- /// GENSCAN00000021138 // cdna:genscan chromosome:Rnor_5.0:4:245645019:245651093:1 transcript_biotype:protein_coding // ensembl // 11 // --- /// NM_001109257 // Rattus norvegicus kelch-like family, member 42 (Klh…	---"
1392309_at	0.015035	0.015873	0.592596	421.631	249.857	9		Rat Expression Array 230 2.0	Rattus norvegicus	2013-10-23	Consensus sequence	GenBank	Rn.25278.2	gb:BI300426 /DB_XREF=gi:14976706 /DB_XREF=UI-R-CV2-cie-g-11-0-UI.s1 /CLONE=UI-R-CV2-cie-g-11-0-UI /FEA=EST /CNT=2 /TID=Rn.25278.2 /TIER=ConsEnd /STK=2 /UG=Rn.25278 /UG_TITLE=ESTs	BI300426	Rn.25278	Rn.171966 /// Rn.6473	March 2012 (Rnor5.0)	chr11:27910288-27910655 (+) // 95.32 // q11	junctional adhesion molecule 2	Jam2	chr11q11	est /// full length	ENSRNOG00000042848	619374	Q3MHC0 /// F1M065	---	---	NP_001029176	NM_001034004	---	---	---	---	---	---	0007162 // negative regulation of cell adhesion // inferred from electronic annotation /// 0007162 // negative regulation of cell adhesion // not recorded	---	0005515 // protein binding // inferred from electronic annotation /// 0046982 // protein heterodimerization activity // inferred from electronic annotation /// 0046982 // protein heterodimerization activity // not recorded	---	IPR013098 // Immunoglobulin I-set // 3.7E-14 /// IPR013106 // Immunoglobulin V-set // 1.6E-8 /// IPR013106 // Immunoglobulin V-set // 1.6E-9 /// IPR013151 // Immunoglobulin // 1.2E-12	---	---	This probe set was annotated using the Matching Probes based pipeline to a Entrez Gene identifier using 3 transcripts. // false // Matching Probes // A	BC105305(11),ENSRNOT00000046973(11),NM_001034004(11)	BC105305 // Rattus norvegicus junctional adhesion molecule 2, mRNA (cDNA clone MGC:124988 IMAGE:7192610), complete cds. // gb // 11 // --- /// ENSRNOT00000046973 // cdna:known chromosome:Rnor_5.0:11:27864806:27913271:1 gene:ENSRNOG00000042848 gene_biotype:protein_coding transcript_biotype:protein_coding // ensembl // 11 // --- /// NM_001034004 // Rattus norvegicus junctional adhesion molecule 2 (…	GENSCAN00000044342 // ensembl // 1 // Cross Hyb Matching Probes"
1395154_at	0.00574194	0.015873	0.592921	611.006	362.278	7		Rat Expression Array 230 2.0	Rattus norvegicus	2013-10-23	Consensus sequence	GenBank	Rn.73269.1	gb:BI288548 /DB_XREF=gi:14945243 /DB_XREF=UI-R-DK0-cdg-b-11-0-UI.s1 /CLONE=UI-R-DK0-cdg-b-11-0-UI /FEA=EST /CNT=2 /TID=Rn.73269.1 /TIER=ConsEnd /STK=1 /UG=Rn.73269 /UG_TITLE=ESTs, Weakly similar to A40459 nuclear phosphoprotein SRp55 - fruit fly (D.melanogaster)	BI288548	Rn.73269	Rn.100827 /// Rn.170913	March 2012 (Rnor5.0)	chr15:61096067-61099893 (+) // 96.17 // q11	zinc finger CCCH type containing 13	Zc3h13	chr15q11	est /// full length	ENSRNOG00000011237	305955	E9PSN4 /// B0BN80	---	---	NP_001163942	NM_001170471	---	---	---	---	---	---	---	---	0003676 // nucleic acid binding // inferred from electronic annotation /// 0005515 // protein binding // inferred from electronic annotation /// 0008270 // zinc ion binding // inferred from electronic annotation /// 0046872 // metal ion binding // inferred from electronic annotation	---	IPR000571 // Zinc finger, CCCH-type // 2.2E-12	---	---	This probe set was annotated using the Matching Probes based pipeline to a Entrez Gene identifier using 2 transcripts. // false // Matching Probes // A	ENSRNOT00000015467(11),NM_001170471(11)	ENSRNOT00000015467 // cdna:known chromosome:Rnor_5.0:15:61051549:61116257:1 gene:ENSRNOG00000011237 gene_biotype:protein_coding transcript_biotype:protein_coding // ensembl // 11 // --- /// GENSCAN00000002769 // cdna:genscan chromosome:Rnor_5.0:15:61024936:61115548:1 transcript_biotype:protein_coding // ensembl // 11 // --- /// NM_001170471 // Rattus norvegicus zinc finger CCCH type containing 13…	---"
1394961_at	0.010309	0.031746	0.593778	369.794	219.576	9		Rat Expression Array 230 2.0	Rattus norvegicus	2013-10-23	Consensus sequence	GenBank	Rn.58970.1	gb:BF398085 /DB_XREF=gi:11383070 /DB_XREF=UI-R-BS2-bem-b-09-0-UI.s1 /CLONE=UI-R-BS2-bem-b-09-0-UI /FEA=EST /CNT=2 /TID=Rn.58970.1 /TIER=ConsEnd /STK=1 /UG=Rn.58970 /UG_TITLE=ESTs	BF398085	Rn.58970	Rn.148641	March 2012 (Rnor5.0)	chr2:135486571-135487335 (+) // 98.07 // q25	---	---	---	est	---	---	---	---	---	---	---	---	---	---	---	---	---	---	---	---	---	---	---	---	This probe set was annotated using the Accession mapped clusters based pipeline to a UniGene identifier using 1 transcripts. // false // Accession mapped clusters // E	BF398085	BF398085 // /DB_XREF=UI-R-BS2-bem-b-09-0-UI.s1 /CLONE=UI-R-BS2-bem-b-09-0-UI // gb // --- // ---	---"
1395064_at	0.00151574	0.00793651	0.595214	513.206	305.467	2		Rat Expression Array 230 2.0	Rattus norvegicus	2013-10-23	Consensus sequence	GenBank	Rn.28685.1	gb:BE118876 /DB_XREF=gi:8510981 /DB_XREF=UI-R-BS1-azv-g-06-0-UI.s1 /CLONE=UI-R-BS1-azv-g-06-0-UI /FEA=EST /CNT=2 /TID=Rn.28685.1 /TIER=ConsEnd /STK=1 /UG=Rn.28685 /UG_TITLE=ESTs	BE118876	Rn.28685	Rn.171610 /// Rn.28685	March 2012 (Rnor5.0)	chr5:151070606-151071158 (-) // 99.64 // q36	S100P binding protein	S100pbp	chr5q36	est /// full length	ENSRNOG00000007099	500551	D3ZSX9	---	---	NP_001128100	NM_001134628	---	---	---	---	---	---	---	0005634 // nucleus // inferred from electronic annotation /// 0005634 // nucleus // not recorded	0048306 // calcium-dependent protein binding // inferred from electronic annotation /// 0048306 // calcium-dependent protein binding // not recorded	---	---	---	---	This probe set was annotated using the Matching Probes based pipeline to a Entrez Gene identifier using 2 transcripts. // false // Matching Probes // A	ENSRNOT00000009436(10),NM_001134628(10)	ENSRNOT00000009436 // cdna:known chromosome:Rnor_5.0:5:151069683:151109626:-1 gene:ENSRNOG00000007099 gene_biotype:protein_coding transcript_biotype:protein_coding // ensembl // 10 // --- /// NM_001134628 // Rattus norvegicus S100P binding protein (S100pbp), mRNA. // refseq // 10 // ---	---"
1385038_at	0.00690877	0.015873	0.59658	416.722	248.608	8		Rat Expression Array 230 2.0	Rattus norvegicus	2013-10-23	Consensus sequence	GenBank	Rn.65234.1	gb:BF390009 /DB_XREF=gi:11374851 /DB_XREF=UI-R-BS2-bdr-c-04-0-UI.s1 /CLONE=UI-R-BS2-bdr-c-04-0-UI /FEA=EST /CNT=1 /TID=Rn.65234.1 /TIER=ConsEnd /STK=1 /UG=Rn.65234 /UG_TITLE=EST	BF390009	Rn.65234	Rn.222978	March 2012 (Rnor5.0)	chr19:42519706-42520213 (+) // 96.76 // q11	---	---	---	est	---	---	---	---	---	---	---	---	---	---	---	---	---	---	---	---	---	---	---	---	This probe set was annotated using the Accession mapped clusters based pipeline to a UniGene identifier using 1 transcripts. // false // Accession mapped clusters // E	BF390009	BF390009 // /DB_XREF=UI-R-BS2-bdr-c-04-0-UI.s1 /CLONE=UI-R-BS2-bdr-c-04-0-UI // gb // --- // ---	---"
1375264_at	0.000964103	0.015873	0.596639	113.23	67.5573	5		Rat Expression Array 230 2.0	Rattus norvegicus	2013-10-23	Consensus sequence	GenBank	Rn.51480.1	gb:BF416264 /DB_XREF=gi:11404253 /DB_XREF=UI-R-CA0-bkr-d-08-0-UI.s1 /CLONE=UI-R-CA0-bkr-d-08-0-UI /FEA=EST /CNT=12 /TID=Rn.51480.1 /TIER=Stack /STK=12 /UG=Rn.51480 /UG_TITLE=ESTs	BF416264	Rn.51480	Rn.51480	March 2012 (Rnor5.0)	---	---	---	---	est	---	---	---	---	---	---	---	---	---	---	---	---	---	---	---	---	---	---	---	---	This probe set was annotated using the Accession mapped clusters based pipeline to a UniGene identifier using 6 transcripts. // false // Accession mapped clusters // E	BF403150,BF416264,BF419793,BF417961,BF392557,BF415331	BF392557 // /DB_XREF=UI-R-CA0-bfk-f-02-0-UI.s1 /CLONE=UI-R-CA0-bfk-f-02-0-UI // gb // --- // --- /// BF403150 // /DB_XREF=UI-R-CA0-bhs-c-01-0-UI.s1 /CLONE=UI-R-CA0-bhs-c-01-0-UI // gb // --- // --- /// BF415331 // /DB_XREF=UI-R-CA0-bpc-f-04-0-UI.s1 /CLONE=UI-R-CA0-bpc-f-04-0-UI // gb // --- // --- /// BF416264 // /DB_XREF=UI-R-CA0-bkr-d-08-0-UI.s1 /CLONE=UI-R-CA0-bkr-d-08-0-UI // gb // --- // ---…	---"
1398050_at	0.00567148	0.00793651	0.596793	65.4331	39.05	8		Rat Expression Array 230 2.0	Rattus norvegicus	2013-10-23	Consensus sequence	GenBank	Rn.76761.1	gb:BI300450 /DB_XREF=gi:14976730 /DB_XREF=UI-R-CV2-cif-b-05-0-UI.s1 /CLONE=UI-R-CV2-cif-b-05-0-UI /FEA=EST /CNT=3 /TID=Rn.76761.1 /TIER=ConsEnd /STK=3 /UG=Rn.76761 /UG_TITLE=ESTs	BI300450	Rn.76761	Rn.76761	March 2012 (Rnor5.0)	chr13:82589375-82589825 (+) // 99.78 // q22	---	---	---	est	---	---	---	---	---	---	---	---	---	---	---	---	---	---	---	---	---	---	---	---	This probe set was annotated using the Accession mapped clusters based pipeline to a UniGene identifier using 3 transcripts. // false // Accession mapped clusters // E	BI300450,BI298294,BI298192	BI298192 // /DB_XREF=UI-R-CV2-chg-d-08-0-UI.s1 /CLONE=UI-R-CV2-chg-d-08-0-UI // gb // --- // --- /// BI298294 // /DB_XREF=UI-R-CV2-chh-e-10-0-UI.s1 /CLONE=UI-R-CV2-chh-e-10-0-UI // gb // --- // --- /// BI300450 // /DB_XREF=UI-R-CV2-cif-b-05-0-UI.s1 /CLONE=UI-R-CV2-cif-b-05-0-UI // gb // --- // ---	---"
1393909_at	0.00554037	0.00793651	0.599256	480.147	287.731	8		Rat Expression Array 230 2.0	Rattus norvegicus	2013-10-23	Consensus sequence	GenBank	Rn.27855.1	gb:BF544438 /DB_XREF=gi:11635545 /DB_XREF=UI-R-BT0-pv-h-05-0-UI.r1 /CLONE=UI-R-BT0-pv-h-05-0-UI /FEA=EST /CNT=2 /TID=Rn.27855.1 /TIER=ConsEnd /STK=0 /UG=Rn.27855 /UG_TITLE=ESTs	BF544438	Rn.27855	Rn.57428	March 2012 (Rnor5.0)	chr14:105176445-105185175 (-) // 100.0 // q22	similar to KIAA1841 protein	RGD1305110	chr14q22	full length	ENSRNOG00000005548	305579	A1A5R8	---	---	NP_001094441	NM_001100971	---	---	---	---	---	---	---	---	0003677 // DNA binding // inferred from electronic annotation	---	IPR021777 // Protein of unknown function DUF3342 // 1.5E-107	---	---	This probe set was annotated using the Matching Probes based pipeline to a Entrez Gene identifier using 2 transcripts. // false // Matching Probes // A	BC128776(11),ENSRNOT00000007385(11)	BC128776 // Rattus norvegicus similar to KIAA1841 protein, mRNA (cDNA clone MGC:156804 IMAGE:7133856), complete cds. // gb // 11 // --- /// ENSRNOT00000007385 // cdna:known chromosome:Rnor_5.0:14:105141275:105211491:-1 gene:ENSRNOG00000005548 gene_biotype:protein_coding transcript_biotype:protein_coding // ensembl // 11 // --- /// FQ212361 // Rattus norvegicus TL0AAA57YM08 mRNA sequence. // gb //…	FQ216884 // gb // 7 // Cross Hyb Matching Probes /// GENSCAN00000035028 // ensembl // 3 // Cross Hyb Matching Probes /// GENSCAN00000056252 // ensembl // 8 // Cross Hyb Matching Probes"
1391945_at	0.00558809	0.015873	0.600135	169.217	101.553	8		Rat Expression Array 230 2.0	Rattus norvegicus	2013-10-23	Consensus sequence	GenBank	Rn.58145.1	gb:BF393843 /DB_XREF=gi:11378706 /DB_XREF=UI-R-CA0-bgv-f-02-0-UI.s1 /CLONE=UI-R-CA0-bgv-f-02-0-UI /FEA=EST /CNT=2 /TID=Rn.58145.1 /TIER=ConsEnd /STK=2 /UG=Rn.58145 /UG_TITLE=ESTs	BF393843	Rn.58145	Rn.210095	March 2012 (Rnor5.0)	chr4:158925846-158926506 (+) // 48.74 // q34	---	---	---	est	---	---	---	---	---	---	---	---	---	---	---	---	---	---	---	---	---	---	---	---	This probe set was annotated using the Accession mapped clusters based pipeline to a UniGene identifier using 2 transcripts. // false // Accession mapped clusters // E	BF405137,BF393843	BF393843 // /DB_XREF=UI-R-CA0-bgv-f-02-0-UI.s1 /CLONE=UI-R-CA0-bgv-f-02-0-UI // gb // --- // --- /// BF405137 // /DB_XREF=UI-R-CA1-biq-b-09-0-UI.s1 /CLONE=UI-R-CA1-biq-b-09-0-UI // gb // --- // ---	---"
1382960_at	0.000414078	0.00793651	0.600569	396.862	238.343	2		Rat Expression Array 230 2.0	Rattus norvegicus	2013-10-23	Consensus sequence	GenBank	Rn.51395.1	gb:BE108047 /DB_XREF=gi:8500152 /DB_XREF=UI-R-CA0-awz-g-08-0-UI.s1 /CLONE=UI-R-CA0-awz-g-08-0-UI /FEA=EST /CNT=2 /TID=Rn.51395.1 /TIER=ConsEnd /STK=1 /UG=Rn.51395 /UG_TITLE=ESTs	BE108047	Rn.51395	Rn.171106	March 2012 (Rnor5.0)	chr5:36480819-36481278 (+) // 99.78 // q21	---	---	---	est	---	---	---	---	---	---	---	---	---	---	---	---	---	---	---	---	---	---	---	---	This probe set was annotated using the Accession mapped clusters based pipeline to a UniGene identifier using 1 transcripts. // false // Accession mapped clusters // E	BE108047	BE108047 // /DB_XREF=UI-R-CA0-awz-g-08-0-UI.s1 /CLONE=UI-R-CA0-awz-g-08-0-UI // gb // --- // ---	---"
1398700_at	0.00282727	0.015873	0.602111	84.0375	50.5999	7		Rat Expression Array 230 2.0	Rattus norvegicus	2013-10-23	Consensus sequence	GenBank	Rn.49616.1	gb:BE097460 /DB_XREF=gi:8488391 /DB_XREF=UI-R-BO1-apx-g-09-0-UI.s1 /CLONE=UI-R-BO1-apx-g-09-0-UI /FEA=EST /CNT=2 /TID=Rn.49616.1 /TIER=ConsEnd /STK=1 /UG=Rn.49616 /UG_TITLE=ESTs	BE097460	Rn.49616	Rn.170626	March 2012 (Rnor5.0)	chr1:48322481-48322779 (+) // 46.15 // q11	---	---	---	est	---	---	---	---	---	---	---	---	---	---	---	---	---	---	---	---	---	---	---	---	This probe set was annotated using the Accession mapped clusters based pipeline to a UniGene identifier using 1 transcripts. // false // Accession mapped clusters // E	BE097460	BE097460 // /DB_XREF=UI-R-BO1-apx-g-09-0-UI.s1 /CLONE=UI-R-BO1-apx-g-09-0-UI // gb // --- // ---	---"
1392838_at	0.00701393	0.00793651	0.602631	414.887	250.024	8		Rat Expression Array 230 2.0	Rattus norvegicus	2013-10-23	Consensus sequence	GenBank	Rn.58963.1	gb:BF398054 /DB_XREF=gi:11383039 /DB_XREF=UI-R-BS2-beg-g-05-0-UI.s1 /CLONE=UI-R-BS2-beg-g-05-0-UI /FEA=EST /CNT=2 /TID=Rn.58963.1 /TIER=ConsEnd /STK=1 /UG=Rn.58963 /UG_TITLE=ESTs	BF398054	Rn.58963	Rn.167584 /// Rn.22501	March 2012 (Rnor5.0)	chr7:26443988-26447488 (-) // 98.68 // q13	similar to CG13957-PA	RGD1309995	chr7q13	est	ENSRNOG00000008331	314690	D4A7I6	---	---	XP_001076152 /// XP_235003	XM_001076152 /// XM_235003	---	---	---	---	---	---	0016197 // endosomal transport // inferred from electronic annotation /// 0016197 // endosomal transport // not recorded	0005768 // endosome // inferred from electronic annotation /// 0005768 // endosome // not recorded /// 0071203 // WASH complex // inferred from electronic annotation /// 0071203 // WASH complex // not recorded	---	---	---	---	---	This probe set was annotated using the Matching Probes based pipeline to a Entrez Gene identifier using 2 transcripts. // false // Matching Probes // A	ENSRNOT00000011326(11),FQ222739(10)	ENSRNOT00000011326 // cdna:known chromosome:Rnor_5.0:7:26439714:26491588:-1 gene:ENSRNOG00000008331 gene_biotype:protein_coding transcript_biotype:protein_coding // ensembl // 11 // --- /// FQ222739 // Rattus norvegicus TL0ADA1YJ05 mRNA sequence. // gb // 10 // --- /// GENSCAN00000021769 // cdna:genscan chromosome:Rnor_5.0:7:26439542:26491588:-1 transcript_biotype:protein_coding // ensembl // 11 …	---"
1395976_at	0.00115539	0.00793651	0.603547	178.841	107.939	5		Rat Expression Array 230 2.0	Rattus norvegicus	2013-10-23	Consensus sequence	GenBank	Rn.23848.1	gb:AI177017 /DB_XREF=gi:3727655 /DB_XREF=EST220624 /CLONE=ROVBZ80 /FEA=EST /CNT=3 /TID=Rn.23848.1 /TIER=ConsEnd /STK=0 /UG=Rn.23848 /UG_TITLE=ESTs, Weakly similar to A34581 oxysterol-binding protein (H.sapiens)	AI177017	Rn.23848	Rn.3812	March 2012 (Rnor5.0)	chr4:149450940-149454533 (+) // 97.89 // q34	pleckstrin homology domain containing, family A (phosphoinositide binding specific) member 8	Plekha8	chr4q24	full length	ENSRNOG00000009971	500132	D3ZY60	---	---	NP_001102705	NM_001109235	---	---	---	---	---	---	0006810 // transport // inferred from electronic annotation /// 0006869 // lipid transport // not recorded /// 0006869 // lipid transport // inferred from sequence or structural similarity /// 0015031 // protein transport // inferred from electronic annotation /// 0035621 // ER to Golgi ceramide transport // not recorded /// 0035621 // ER to Golgi ceramide transport // inferred from sequence or s…	0005737 // cytoplasm // inferred from electronic annotation /// 0005794 // Golgi apparatus // inferred from electronic annotation /// 0005802 // trans-Golgi network // not recorded /// 0005802 // trans-Golgi network // inferred from sequence or structural similarity /// 0016020 // membrane // inferred from electronic annotation	0005515 // protein binding // inferred from electronic annotation /// 0005543 // phospholipid binding // inferred from electronic annotation /// 0008289 // lipid binding // inferred from electronic annotation /// 0017089 // glycolipid transporter activity // not recorded /// 0017089 // glycolipid transporter activity // inferred from sequence or structural similarity /// 0051861 // glycolipid bin…	---	IPR001849 // Pleckstrin homology domain // 6.4E-14 /// IPR014830 // Glycolipid transfer protein domain // 7.5E-46	---	---	This probe set was annotated using the Matching Probes based pipeline to a Entrez Gene identifier using 2 transcripts. // false // Matching Probes // A	ENSRNOT00000013528(11),NM_001109235(11)	ENSRNOT00000013528 // cdna:known chromosome:Rnor_5.0:4:149430315:149480827:1 gene:ENSRNOG00000009971 gene_biotype:protein_coding transcript_biotype:protein_coding // ensembl // 11 // --- /// GENSCAN00000052273 // cdna:genscan chromosome:Rnor_5.0:4:149430482:149475900:1 transcript_biotype:protein_coding // ensembl // 11 // --- /// NM_001109235 // Rattus norvegicus pleckstrin homology domain contai…	---"
1377321_at	0.000938992	0.00793651	0.604421	186.643	112.811	5		Rat Expression Array 230 2.0	Rattus norvegicus	2013-10-23	Consensus sequence	GenBank	Rn.62828.1	gb:BF415831 /DB_XREF=gi:11403820 /DB_XREF=UI-R-CA1-bkf-e-01-0-UI.s1 /CLONE=UI-R-CA1-bkf-e-01-0-UI /FEA=EST /CNT=4 /TID=Rn.62828.1 /TIER=ConsEnd /STK=4 /UG=Rn.62828 /UG_TITLE=ESTs	BF415831	Rn.62828	Rn.211515	March 2012 (Rnor5.0)	chr4:8225352-8225810 (-) // 87.38 // q11	---	---	---	est	---	---	---	---	---	---	---	---	---	---	---	---	---	---	---	---	---	---	---	---	This probe set was annotated using the Accession mapped clusters based pipeline to a UniGene identifier using 3 transcripts. // false // Accession mapped clusters // E	BF415353,BG379158,BF415831	BF415353 // /DB_XREF=UI-R-CA0-bpc-h-07-0-UI.s1 /CLONE=UI-R-CA0-bpc-h-07-0-UI // gb // --- // --- /// BF415831 // /DB_XREF=UI-R-CA1-bkf-e-01-0-UI.s1 /CLONE=UI-R-CA1-bkf-e-01-0-UI // gb // --- // --- /// BG379158 // /DB_XREF=UI-R-BT1-bnk-e-07-0-UI.s1 /CLONE=UI-R-BT1-bnk-e-07-0-UI // gb // --- // ---	---"
1397607_at	0.0139508	0.031746	0.604762	150.821	91.2107	9		Rat Expression Array 230 2.0	Rattus norvegicus	2013-10-23	Consensus sequence	GenBank	Rn.29871.1	gb:AI176987 /DB_XREF=gi:3727625 /DB_XREF=EST220593 /CLONE=ROVBZ43 /FEA=EST /CNT=4 /TID=Rn.29871.1 /TIER=ConsEnd /STK=0 /UG=Rn.29871 /UG_TITLE=ESTs	AI176987	Rn.29871	Rn.15177	March 2012 (Rnor5.0)	chr10:16616892-16622163 (-) // 100.0 // q12	CREB3 regulatory factor	Crebrf	chr10q12	full length	---	303016	D4A811	---	---	NP_001264086 /// XP_001064739 /// XP_220273	NM_001277157 /// XM_001064739 /// XM_220273	---	---	---	---	---	---	0000122 // negative regulation of transcription from RNA polymerase II promoter // inferred from electronic annotation /// 0000122 // negative regulation of transcription from RNA polymerase II promoter // not recorded /// 0006355 // regulation of transcription, DNA-dependent // inferred from electronic annotation /// 0032388 // positive regulation of intracellular transport // inferred from elec…	0005737 // cytoplasm // inferred from electronic annotation /// 0005737 // cytoplasm // not recorded /// 0016604 // nuclear body // inferred from electronic annotation /// 0016604 // nuclear body // not recorded	0003700 // sequence-specific DNA binding transcription factor activity // inferred from electronic annotation /// 0043565 // sequence-specific DNA binding // inferred from electronic annotation	---	---	---	---	This probe set was annotated using the Matching Probes based pipeline to a Entrez Gene identifier using 1 transcripts. // false // Matching Probes // A	NM_001277157(11)	GENSCAN00000028287 // cdna:genscan chromosome:Rnor_5.0:10:16535634:16647094:-1 transcript_biotype:protein_coding // ensembl // 10 // --- /// NM_001277157 // Rattus norvegicus CREB3 regulatory factor (Crebrf), mRNA. // refseq // 11 // ---	ENSRNOT00000028186 // ensembl // 8 // Cross Hyb Matching Probes"
1384675_at	0.00414397	0.00793651	0.605425	262.391	158.858	7		Rat Expression Array 230 2.0	Rattus norvegicus	2013-10-23	Consensus sequence	GenBank	Rn.12821.3	gb:AI029113 /DB_XREF=gi:4296316 /DB_XREF=UI-R-C0-ip-b-07-0-UI.s1 /CLONE=UI-R-C0-ip-b-07-0-UI /FEA=EST /CNT=3 /TID=Rn.12821.3 /TIER=ConsEnd /STK=2 /UG=Rn.12821 /UG_TITLE=ESTs	AI029113	Rn.12821	Rn.49740	March 2012 (Rnor5.0)	chr1:71627399-71627715 (-) // 95.76 // q12	antisense paternally expressed gene 3	Apeg3	chr1q	full length	ENSRNOG00000048353	619476	Q810D7	---	---	NP_001029332	NM_001034160	---	---	---	---	---	---	---	---	---	---	---	---	---	This probe set was annotated using the Matching Probes based pipeline to a Entrez Gene identifier using 1 transcripts. // false // Matching Probes // A	AB083820(11)	AB083820 // Rattus norvegicus vp130S mRNA for hypothetical protein, complete cds. // gb // 11 // --- /// ENSRNOT00000075745 // cdna:known chromosome:Rnor_5.0:1:71626810:71627741:-1 gene:ENSRNOG00000048353 gene_biotype:protein_coding transcript_biotype:protein_coding // ensembl // 11 // ---	XR_146738 // refseq // 11 // Negative Strand Matching Probes"
1383052_a_at	0.00162438	0.00793651	0.605541	2466.76	1493.73	5		Rat Expression Array 230 2.0	Rattus norvegicus	2013-10-23	Consensus sequence	GenBank	Rn.12940.2	gb:BE112093 /DB_XREF=gi:8504198 /DB_XREF=UI-R-BJ1-avk-e-12-0-UI.s1 /CLONE=UI-R-BJ1-avk-e-12-0-UI /FEA=EST /CNT=1 /TID=Rn.12940.2 /TIER=ConsEnd /STK=0 /UG=Rn.12940 /UG_TITLE=ESTs, Highly similar to I48724 zinc finger protein PZF - mouse (M.musculus)	BE112093	Rn.12940	Rn.165036 /// Rn.1772 /// Rn.178244	March 2012 (Rnor5.0)	chr1:236769300-236792223 (-) // 98.5 // q43	zinc finger protein 91	Zfp91	chr1q43	est /// full length	ENSRNOG00000012524	246282	F1MAJ8 /// O08985	---	---	NP_001162591	NM_001169120	---	---	---	---	---	---	0007250 // activation of NF-kappaB-inducing kinase activity // not recorded /// 0070534 // protein K63-linked ubiquitination // not recorded	0005622 // intracellular // inferred from electronic annotation /// 0005634 // nucleus // not recorded /// 0005730 // nucleolus // not recorded /// 0043231 // intracellular membrane-bounded organelle // not recorded	0003676 // nucleic acid binding // inferred from electronic annotation /// 0004842 // ubiquitin-protein ligase activity // not recorded /// 0008270 // zinc ion binding // inferred from electronic annotation /// 0046872 // metal ion binding // inferred from electronic annotation	---	---	---	---	This probe set was annotated using the Matching Probes based pipeline to a Entrez Gene identifier using 2 transcripts. // false // Matching Probes // A	ENSRNOT00000016804(11),NM_001169120(11)	ENSRNOT00000016804 // cdna:known chromosome:Rnor_5.0:1:236755856:236792548:-1 gene:ENSRNOG00000012524 gene_biotype:protein_coding transcript_biotype:protein_coding // ensembl // 11 // --- /// NM_001169120 // Rattus norvegicus zinc finger protein 91 (Zfp91), mRNA. // refseq // 11 // ---	---"
1384804_at	0.00174297	0.00793651	0.60578	590.044	357.437	5		Rat Expression Array 230 2.0	Rattus norvegicus	2013-10-23	Consensus sequence	GenBank	Rn.18316.1	gb:AI029751 /DB_XREF=gi:4300721 /DB_XREF=UI-R-C0-jg-g-01-0-UI.s1 /CLONE=UI-R-C0-jg-g-01-0-UI /FEA=EST /CNT=2 /TID=Rn.18316.1 /TIER=ConsEnd /STK=2 /UG=Rn.18316 /UG_TITLE=ESTs	AI029751	Rn.18316	Rn.163727 /// Rn.92659	March 2012 (Rnor5.0)	chr1:115713431-115713779 (+) // 97.13 // q22 /// chr6:38147273-38148423 (+) // 100.0 // q14	DNA (cytosine-5-)-methyltransferase 3 alpha	Dnmt3a	chr6q14	est /// full length	ENSRNOG00000026649	444984	Q1LZ53 /// Q5FVL1	EC:2.1.1.37	---	NP_001003957 /// NP_001003958	NM_001003957 /// NM_001003958	---	---	---	---	---	---	0000122 // negative regulation of transcription from RNA polymerase II promoter // inferred from electronic annotation /// 0000122 // negative regulation of transcription from RNA polymerase II promoter // not recorded /// 0006306 // DNA methylation // not recorded /// 0006306 // DNA methylation // inferred from sequence or structural similarity /// 0006346 // methylation-dependent chromatin sile…	0000775 // chromosome, centromeric region // inferred from electronic annotation /// 0000775 // chromosome, centromeric region // not recorded /// 0000791 // euchromatin // not recorded /// 0000791 // euchromatin // inferred from sequence or structural similarity /// 0000792 // heterochromatin // not recorded /// 0005634 // nucleus // inferred from direct assay /// 0005634 // nucleus // not recor…	0003677 // DNA binding // not recorded /// 0003677 // DNA binding // inferred from sequence or structural similarity /// 0003682 // chromatin binding // inferred from electronic annotation /// 0003682 // chromatin binding // not recorded /// 0003886 // DNA (cytosine-5-)-methyltransferase activity // not recorded /// 0003886 // DNA (cytosine-5-)-methyltransferase activity // inferred from sequence…	---	IPR000313 // PWWP // 3.6E-28 /// IPR001525 // C-5 cytosine methyltransferase // 9.8E-16	---	---	This probe set was annotated using the Matching Probes based pipeline to a Entrez Gene identifier using 3 transcripts. // false // Matching Probes // A	ENSRNOT00000047210(11),NM_001003957(11),NM_001003958(11)	ENSRNOT00000047210 // cdna:known chromosome:Rnor_5.0:6:38044960:38149613:1 gene:ENSRNOG00000026649 gene_biotype:protein_coding transcript_biotype:protein_coding // ensembl // 11 // --- /// GENSCAN00000016356 // cdna:genscan chromosome:Rnor_5.0:6:38128966:38197700:1 transcript_biotype:protein_coding // ensembl // 10 // --- /// NM_001003957 // Rattus norvegicus DNA (cytosine-5-)-methyltransferase 3…	GENSCAN00000013440 // ensembl // 4 // Cross Hyb Matching Probes"
1378107_at	0.00331217	0.00793651	0.606661	893.231	541.888	5		Rat Expression Array 230 2.0	Rattus norvegicus	2013-10-23	Consensus sequence	GenBank	Rn.24020.1	gb:AI146051 /DB_XREF=gi:3667850 /DB_XREF=UI-R-BT0-qg-e-08-0-UI.s1 /CLONE=UI-R-BT0-qg-e-08-0-UI /FEA=EST /CNT=4 /TID=Rn.24020.1 /TIER=ConsEnd /STK=3 /UG=Rn.24020 /UG_TITLE=ESTs	AI146051	Rn.24020	Rn.24020	March 2012 (Rnor5.0)	chr18:67639702-67640320 (-) // 96.26 // q12.2	---	---	---	est	---	---	---	---	---	---	---	---	---	---	---	---	---	---	---	---	---	---	---	---	This probe set was annotated using the Accession mapped clusters based pipeline to a UniGene identifier using 4 transcripts. // false // Accession mapped clusters // E	BF545948,AA894134,BI281495,AI146051	AA894134 // EST197937 Rattus norvegicus cDNA, 3' end // gb // --- // --- /// AA894134 // /DB_XREF=EST197937 /CLONE=RSPAR32 // gb // --- // --- /// AI146051 // UI-R-BT0-qg-e-08-0-UI.s1 Rattus norvegicus cDNA, 3' end // gb // --- // --- /// AI146051 // /DB_XREF=UI-R-BT0-qg-e-08-0-UI.s1 /CLONE=UI-R-BT0-qg-e-08-0-UI // gb // --- // --- /// BF545948 // /DB_XREF=UI-R-BT0-qg-e-08-0-UI.r1 /CLONE=UI-R-BT0…	---"
1387848_at	0.000178671	0.00793651	0.607661	518.848	315.284	2		Rat Expression Array 230 2.0	Rattus norvegicus	2013-10-23	Consensus sequence	GenBank	Rn.10469.1	gb:NM_013134.1 /DB_XREF=gi:6981027 /GEN=Hmgcr /FEA=FLmRNA /CNT=3 /TID=Rn.10469.1 /TIER=FL /STK=0 /UG=Rn.10469 /LL=25675 /DEF=Rattus norvegicus 3-hydroxy-3-methylglutaryl-Coenzyme A reductase (Hmgcr), mRNA. /PROD=3 /FL=gb:NM_013134.1	NM_013134	Rn.10469	Rn.9437	March 2012 (Rnor5.0)	chr2:46594048-46609540 (-) // 99.42 // q14	3-hydroxy-3-methylglutaryl-CoA reductase	Hmgcr	chr2q12	full length	ENSRNOG00000016122	25675	P51639	EC:1.1.1.34	---	NP_037266	NM_013134	---	---	---	---	---	---	0006629 // lipid metabolic process // inferred from electronic annotation /// 0006694 // steroid biosynthetic process // inferred from electronic annotation /// 0006695 // cholesterol biosynthetic process // inferred from direct assay /// 0006695 // cholesterol biosynthetic process // not recorded /// 0006743 // ubiquinone metabolic process // inferred from mutant phenotype /// 0007568 // aging /…	0005778 // peroxisomal membrane // inferred from electronic annotation /// 0005778 // peroxisomal membrane // not recorded /// 0005783 // endoplasmic reticulum // not recorded /// 0005789 // endoplasmic reticulum membrane // inferred from electronic annotation /// 0016020 // membrane // inferred from electronic annotation /// 0016021 // integral to membrane // inferred from electronic annotation …	0004420 // hydroxymethylglutaryl-CoA reductase (NADPH) activity // inferred from electronic annotation /// 0004420 // hydroxymethylglutaryl-CoA reductase (NADPH) activity // not recorded /// 0008158 // hedgehog receptor activity // inferred from electronic annotation /// 0016491 // oxidoreductase activity // inferred from electronic annotation /// 0016616 // oxidoreductase activity, acting on the…	Cholesterol_Biosynthesis // GenMAPP /// Cholesterol_biosynthesis_KEGG // GenMAPP /// Statin_Pathway_PharmGKB // GenMAPP	IPR002202 // Hydroxymethylglutaryl-CoA reductase, class I/II // 3.1E-171 /// IPR003392 // Patched // 8.7E-14	---	---	This probe set was annotated using the Genome Target Overlap based pipeline to a Entrez Gene identifier using 3 transcripts. // false // Genome Target Overlap // B	BC064654,ENSRNOT00000022055,NM_013134	BC064654 // Rattus norvegicus 3-hydroxy-3-methylglutaryl-Coenzyme A reductase, mRNA (cDNA clone MGC:72532 IMAGE:5600023), complete cds. // gb // --- // chr2:46592882-46614276(-) /// ENSRNOT00000022055 // cdna:known chromosome:Rnor_5.0:2:46592883:46614276:-1 gene:ENSRNOG00000016122 gene_biotype:protein_coding transcript_biotype:protein_coding // ensembl // --- // chr2:46592882-46614276(-) /// GENS…	---"
1395923_at	0.00902208	0.015873	0.607678	338.843	205.907	9		Rat Expression Array 230 2.0	Rattus norvegicus	2013-10-23	Consensus sequence	GenBank	Rn.62993.1	gb:BF416343 /DB_XREF=gi:11404332 /DB_XREF=UI-R-CA0-bkj-d-07-0-UI.s1 /CLONE=UI-R-CA0-bkj-d-07-0-UI /FEA=EST /CNT=3 /TID=Rn.62993.1 /TIER=ConsEnd /STK=0 /UG=Rn.62993 /UG_TITLE=ESTs, Highly similar to IDN3-B (H.sapiens)	BF416343	Rn.62993	---	March 2012 (Rnor5.0)	chr2:79059552-79059957 (-) // 96.2 // q21	Nipped-B homolog (Drosophila)	Nipbl	chr2q16	---	ENSRNOG00000025680	294787	D3ZID4	---	---	XP_003749266 /// XP_003753584	NM_001106415 /// XM_003749218 /// XM_003753536	---	---	---	---	---	---	0000122 // negative regulation of transcription from RNA polymerase II promoter // not recorded /// 0003007 // heart morphogenesis // not recorded /// 0003151 // outflow tract morphogenesis // not recorded /// 0006974 // response to DNA damage stimulus // not recorded /// 0007064 // mitotic sister chromatid cohesion // not recorded /// 0007420 // brain development // not recorded /// 0007507 // h…	0005634 // nucleus // not recorded /// 0032116 // SMC loading complex // not recorded	0003682 // chromatin binding // not recorded /// 0005488 // binding // inferred from electronic annotation /// 0005515 // protein binding // inferred from electronic annotation /// 0008022 // protein C-terminus binding // not recorded /// 0036033 // mediator complex binding // not recorded /// 0042826 // histone deacetylase binding // not recorded /// 0047485 // protein N-terminus binding // not …	---	---	---	---	This probe set was annotated using the Matching Probes based pipeline to a Entrez Gene identifier using 1 transcripts. // false // Matching Probes // A	ENSRNOT00000021181(11)	ENSRNOT00000021181 // cdna:known_by_projection chromosome:Rnor_5.0:2:78994110:79078582:-1 gene:ENSRNOG00000025680 gene_biotype:protein_coding transcript_biotype:protein_coding // ensembl // 11 // --- /// GENSCAN00000044227 // cdna:genscan chromosome:Rnor_5.0:2:78994110:79164527:-1 transcript_biotype:protein_coding // ensembl // 11 // ---	---"
1368866_at	0.00018013	0.00793651	0.607892	275.967	167.758	2		Rat Expression Array 230 2.0	Rattus norvegicus	2013-10-23	Consensus sequence	GenBank	Rn.35512.1	gb:NM_021597.1 /DB_XREF=gi:11024679 /GEN=Gerp95 /FEA=FLmRNA /CNT=19 /TID=Rn.35512.1 /TIER=FL /STK=2 /UG=Rn.35512 /LL=59117 /DEF=Rattus norvegicus GERp95 (Gerp95), mRNA. /PROD=GERp95 /FL=gb:NM_021597.1 gb:AF195534.1	NM_021597	Rn.35512	Rn.234328 /// Rn.35512	March 2012 (Rnor5.0)	chr7:114273931-114312135 (-) // 98.6 // q34	argonaute RISC catalytic component 2	Ago2	chr7q34	est /// full length	ENSRNOG00000008533	59117	Q9QZ81 /// F1LRP7	---	---	NP_067608	NM_021597	---	---	---	---	---	---	0006351 // transcription, DNA-dependent // inferred from electronic annotation /// 0006355 // regulation of transcription, DNA-dependent // inferred from electronic annotation /// 0006379 // mRNA cleavage // not recorded /// 0006417 // regulation of translation // inferred from electronic annotation /// 0009791 // post-embryonic development // inferred from electronic annotation /// 0009791 // po…	0000932 // cytoplasmic mRNA processing body // inferred from electronic annotation /// 0000932 // cytoplasmic mRNA processing body // not recorded /// 0005634 // nucleus // inferred from electronic annotation /// 0005737 // cytoplasm // not recorded /// 0005844 // polysome // inferred from electronic annotation /// 0005844 // polysome // not recorded /// 0005844 // polysome // inferred from seque…	0000340 // RNA 7-methylguanosine cap binding // inferred from electronic annotation /// 0000340 // RNA 7-methylguanosine cap binding // not recorded /// 0000340 // RNA 7-methylguanosine cap binding // inferred from sequence or structural similarity /// 0003676 // nucleic acid binding // inferred from electronic annotation /// 0003723 // RNA binding // not recorded /// 0003729 // mRNA binding // i…	---	IPR003100 // Argonaute/Dicer protein, PAZ // 1.4E-42 /// IPR003165 // Stem cell self-renewal protein Piwi // 6.1E-114 /// IPR014811 // Domain of unknown function DUF1785 // 2.6E-24	---	---	This probe set was annotated using the Matching Probes based pipeline to a Entrez Gene identifier using 3 transcripts. // false // Matching Probes // A	AF195534(11),ENSRNOT00000011898(11),NM_021597(11)	AF195534 // Rattus norvegicus GERp95 mRNA, complete cds. // gb // 11 // --- /// ENSRNOT00000011898 // cdna:known chromosome:Rnor_5.0:7:114274582:114312135:-1 gene:ENSRNOG00000008533 gene_biotype:protein_coding transcript_biotype:protein_coding // ensembl // 11 // --- /// GENSCAN00000000122 // cdna:genscan chromosome:Rnor_5.0:7:114272952:114326166:-1 transcript_biotype:protein_coding // ensembl //…	GENSCAN00000050666 // ensembl // 1 // Cross Hyb Matching Probes"
1392383_at	0.00137342	0.00793651	0.608866	265.351	161.563	5		Rat Expression Array 230 2.0	Rattus norvegicus	2013-10-23	Consensus sequence	GenBank	Rn.58010.1	gb:BF405619 /DB_XREF=gi:11393594 /DB_XREF=UI-R-CA1-bix-m-12-0-UI.s1 /CLONE=UI-R-CA1-bix-m-12-0-UI /FEA=EST /CNT=2 /TID=Rn.58010.1 /TIER=ConsEnd /STK=2 /UG=Rn.58010 /UG_TITLE=ESTs	BF405619	Rn.58010	Rn.210052	March 2012 (Rnor5.0)	chr18:36951699-36951918 (-) // 60.39 // p11	---	---	---	est	---	---	---	---	---	---	---	---	---	---	---	---	---	---	---	---	---	---	---	---	This probe set was annotated using the Accession mapped clusters based pipeline to a UniGene identifier using 2 transcripts. // false // Accession mapped clusters // E	BF393227,BF405619	BF393227 // /DB_XREF=UI-R-CA0-bfs-c-07-0-UI.s1 /CLONE=UI-R-CA0-bfs-c-07-0-UI // gb // --- // --- /// BF405619 // /DB_XREF=UI-R-CA1-bix-m-12-0-UI.s1 /CLONE=UI-R-CA1-bix-m-12-0-UI // gb // --- // ---	---"
1368945_at	0.00112991	0.00793651	0.608884	104.291	63.501	5		Rat Expression Array 230 2.0	Rattus norvegicus	2013-10-23	Consensus sequence	GenBank	Rn.12687.1	gb:NM_017178.1 /DB_XREF=gi:8392989 /GEN=Bmp2 /FEA=FLmRNA /CNT=16 /TID=Rn.12687.1 /TIER=FL /STK=2 /UG=Rn.12687 /LL=29373 /DEF=Rattus norvegicus bone morphogenetic protein 2 (Bmp2), mRNA. /PROD=bone morphogenetic protein 2 /FL=gb:NM_017178.1	NM_017178	Rn.12687	Rn.90931	March 2012 (Rnor5.0)	chr3:132821943-132831899 (+) // 99.38 // q36	bone morphogenetic protein 2	Bmp2	chr3q36	full length	ENSRNOG00000021276	29373	G3V8W4 /// P49001	---	---	NP_058874	NM_017178	---	---	---	---	---	---	0000122 // negative regulation of transcription from RNA polymerase II promoter // not recorded /// 0000122 // negative regulation of transcription from RNA polymerase II promoter // inferred from sequence or structural similarity /// 0000187 // activation of MAPK activity // not recorded /// 0001503 // ossification // inferred from electronic annotation /// 0001649 // osteoblast differentiation …	0005576 // extracellular region // inferred from electronic annotation /// 0005615 // extracellular space // inferred from direct assay /// 0005615 // extracellular space // inferred from electronic annotation /// 0005615 // extracellular space // not recorded /// 0005737 // cytoplasm // inferred from direct assay /// 0009986 // cell surface // not recorded /// 0009986 // cell surface // inferred…	0004745 // retinol dehydrogenase activity // inferred from electronic annotation /// 0004745 // retinol dehydrogenase activity // not recorded /// 0005102 // receptor binding // inferred from mutant phenotype /// 0005125 // cytokine activity // inferred from electronic annotation /// 0005515 // protein binding // inferred from electronic annotation /// 0008083 // growth factor activity // inferre…	---	IPR001111 // Transforming growth factor-beta, N-terminal // 8.3E-77 /// IPR001839 // Transforming growth factor-beta, C-terminal // 1.2E-45	---	---	This probe set was annotated using the Matching Probes based pipeline to a Entrez Gene identifier using 2 transcripts. // false // Matching Probes // A	ENSRNOT00000028904(11),NM_017178(11)	ENSRNOT00000028904 // cdna:known chromosome:Rnor_5.0:3:132822229:132830717:1 gene:ENSRNOG00000021276 gene_biotype:protein_coding transcript_biotype:protein_coding // ensembl // 11 // --- /// GENSCAN00000022791 // cdna:genscan chromosome:Rnor_5.0:3:132823337:132830705:1 transcript_biotype:protein_coding // ensembl // 10 // --- /// NM_017178 // Rattus norvegicus bone morphogenetic protein 2 (Bmp2),…	ENSRNOT00000073728 // ensembl // 4 // Cross Hyb Matching Probes"
1377111_at	0.000207349	0.00793651	0.609061	278.25	169.471	2		Rat Expression Array 230 2.0	Rattus norvegicus	2013-10-23	Consensus sequence	GenBank	Rn.39254.1	gb:BI295188 /DB_XREF=gi:14958383 /DB_XREF=UI-R-DK0-ceg-g-10-0-UI.s1 /CLONE=UI-R-DK0-ceg-g-10-0-UI /FEA=EST /CNT=5 /TID=Rn.39254.1 /TIER=ConsEnd /STK=4 /UG=Rn.39254 /UG_TITLE=ESTs	BI295188	Rn.39254	Rn.39254	March 2012 (Rnor5.0)	chrX:54288582-54288912 (+) // 80.29 // q21	---	---	---	est	---	---	---	---	---	---	---	---	---	---	---	---	---	---	---	---	---	---	---	---	This probe set was annotated using the Accession mapped clusters based pipeline to a UniGene identifier using 5 transcripts. // false // Accession mapped clusters // E	BI295188,BF398265,AI556683,AI501312,BG672332	AI501312 // /DB_XREF=UI-R-C2p-ru-g-02-0-UI.s1 /CLONE=UI-R-C2p-ru-g-02-0-UI // gb // --- // --- /// AI556683 // /DB_XREF=UI-R-C2p-rj-c-06-0-UI.s1 /CLONE=UI-R-C2p-rj-c-06-0-UI // gb // --- // --- /// BF398265 // /DB_XREF=UI-R-BS2-bfb-e-03-0-UI.s1 /CLONE=UI-R-BS2-bfb-e-03-0-UI // gb // --- // --- /// BG672332 // /DB_XREF=DRNCFE11 /CLONE=DRNCFE11 // gb // --- // --- /// BI295188 // /DB_XREF=UI-R-DK0-…	---"
1393324_at	0.0110713	0.015873	0.609219	609.091	371.07	9		Rat Expression Array 230 2.0	Rattus norvegicus	2013-10-23	Consensus sequence	GenBank	Rn.25278.3	gb:BF542552 /DB_XREF=gi:11633659 /DB_XREF=UI-R-C3-sk-g-04-0-UI.r1 /CLONE=UI-R-C3-sk-g-04-0-UI /FEA=EST /CNT=3 /TID=Rn.25278.3 /TIER=ConsEnd /STK=0 /UG=Rn.25278 /UG_TITLE=ESTs	BF542552	Rn.25278	Rn.171966 /// Rn.6473	March 2012 (Rnor5.0)	chr11:27910619-27911112 (+) // 95.53 // q11	junctional adhesion molecule 2	Jam2	chr11q11	est /// full length	ENSRNOG00000042848	619374	Q3MHC0 /// F1M065	---	---	NP_001029176	NM_001034004	---	---	---	---	---	---	0007162 // negative regulation of cell adhesion // inferred from electronic annotation /// 0007162 // negative regulation of cell adhesion // not recorded	---	0005515 // protein binding // inferred from electronic annotation /// 0046982 // protein heterodimerization activity // inferred from electronic annotation /// 0046982 // protein heterodimerization activity // not recorded	---	IPR013098 // Immunoglobulin I-set // 3.7E-14 /// IPR013106 // Immunoglobulin V-set // 1.6E-8 /// IPR013106 // Immunoglobulin V-set // 1.6E-9 /// IPR013151 // Immunoglobulin // 1.2E-12	---	---	This probe set was annotated using the Matching Probes based pipeline to a Entrez Gene identifier using 3 transcripts. // false // Matching Probes // A	BC105305(11),ENSRNOT00000046973(11),NM_001034004(11)	BC105305 // Rattus norvegicus junctional adhesion molecule 2, mRNA (cDNA clone MGC:124988 IMAGE:7192610), complete cds. // gb // 11 // --- /// ENSRNOT00000046973 // cdna:known chromosome:Rnor_5.0:11:27864806:27913271:1 gene:ENSRNOG00000042848 gene_biotype:protein_coding transcript_biotype:protein_coding // ensembl // 11 // --- /// NM_001034004 // Rattus norvegicus junctional adhesion molecule 2 (…	---"
1373347_at	0.00201187	0.015873	0.609396	994.644	606.132	5		Rat Expression Array 230 2.0	Rattus norvegicus	2013-10-23	Consensus sequence	GenBank	Rn.33594.1	gb:BF419134 /DB_XREF=gi:11407164 /DB_XREF=UI-R-BJ2-bqo-e-04-0-UI.s1 /CLONE=UI-R-BJ2-bqo-e-04-0-UI /FEA=EST /CNT=9 /TID=Rn.33594.1 /TIER=Stack /STK=9 /UG=Rn.33594 /UG_TITLE=ESTs, Weakly similar to Y41E3.7.p (Caenorhabditis elegans) (C.elegans)	BF419134	Rn.33594	Rn.57036	March 2012 (Rnor5.0)	chr13:104007203-104014827 (+) // 94.94 // q26	acyl-CoA binding domain containing 3	Acbd3	chr13q26	full length	ENSRNOG00000003185	289312	Q7TNY6 /// Q5XI18 /// G3V6E4	---	---	NP_878263	NM_182843	---	---	---	---	---	---	0006629 // lipid metabolic process // inferred from electronic annotation /// 0006694 // steroid biosynthetic process // inferred from electronic annotation /// 0006810 // transport // inferred from electronic annotation	0000139 // Golgi membrane // inferred from direct assay /// 0005739 // mitochondrion // inferred from electronic annotation /// 0005794 // Golgi apparatus // inferred from electronic annotation /// 0005794 // Golgi apparatus // not recorded /// 0016020 // membrane // inferred from electronic annotation /// 0016021 // integral to membrane // inferred from electronic annotation	0000062 // fatty-acyl-CoA binding // inferred from electronic annotation	---	IPR000582 // Acyl-CoA-binding protein, ACBP // 1.3E-20	---	---	This probe set was annotated using the Matching Probes based pipeline to a Entrez Gene identifier using 4 transcripts. // false // Matching Probes // A	AY336075(11),BC083877(11),ENSRNOT00000004293(11),NM_182843(11)	AY336075 // Rattus norvegicus DMT1-associated protein mRNA, complete cds. // gb // 11 // --- /// BC083877 // Rattus norvegicus acyl-Coenzyme A binding domain containing 3, mRNA (cDNA clone MGC:95164 IMAGE:7130229), complete cds. // gb // 11 // --- /// ENSRNOT00000004293 // cdna:known chromosome:Rnor_5.0:13:104006998:104035795:1 gene:ENSRNOG00000003185 gene_biotype:protein_coding transcript_biotyp…	GENSCAN00000034013 // ensembl // 6 // Cross Hyb Matching Probes"
1394834_at	0.0169061	0.031746	0.609684	236.224	144.022	9		Rat Expression Array 230 2.0	Rattus norvegicus	2013-10-23	Consensus sequence	GenBank	Rn.57981.1	gb:BF393831 /DB_XREF=gi:11378694 /DB_XREF=UI-R-CA0-bgv-e-02-0-UI.s1 /CLONE=UI-R-CA0-bgv-e-02-0-UI /FEA=EST /CNT=3 /TID=Rn.57981.1 /TIER=ConsEnd /STK=1 /UG=Rn.57981 /UG_TITLE=ESTs, Weakly similar to FYVE zinc finger (Caenorhabditis elegans) (C.elegans)	BF393831	Rn.57981	Rn.165023 /// Rn.57981	March 2012 (Rnor5.0)	chr14:9342787-9343222 (+) // 100.0 // p22	WD repeat and FYVE domain containing 3	Wdfy3	chr14p22	est /// full length	ENSRNOG00000002099	305164	D4A7D8	---	---	NP_001164022	NM_001170551	---	---	---	---	---	---	0008152 // metabolic process // not recorded	0005635 // nuclear envelope // not recorded /// 0005737 // cytoplasm // not recorded /// 0005776 // autophagic vacuole // not recorded /// 0019898 // extrinsic to membrane // not recorded /// 0044444 // cytoplasmic part // inferred from electronic annotation	0003831 // beta-N-acetylglucosaminylglycopeptide beta-1,4-galactosyltransferase activity // not recorded /// 0005488 // binding // inferred from electronic annotation /// 0005515 // protein binding // inferred from electronic annotation /// 0005545 // 1-phosphatidylinositol binding // not recorded /// 0046872 // metal ion binding // inferred from electronic annotation	---	IPR000306 // Zinc finger, FYVE-type // 2.2E-21 /// IPR000409 // BEACH domain // 8.3E-115 /// IPR001680 // WD40 repeat // 4.7E-11 /// IPR001680 // WD40 repeat // 2.4E-5	---	---	This probe set was annotated using the Matching Probes based pipeline to a Entrez Gene identifier using 2 transcripts. // false // Matching Probes // A	ENSRNOT00000033194(11),NM_001170551(11)	ENSRNOT00000033194 // cdna:known chromosome:Rnor_5.0:14:9200912:9346382:1 gene:ENSRNOG00000002099 gene_biotype:protein_coding transcript_biotype:protein_coding // ensembl // 11 // --- /// NM_001170551 // Rattus norvegicus WD repeat and FYVE domain containing 3 (Wdfy3), mRNA. // refseq // 11 // ---	---"
1392715_at	0.00170685	0.00793651	0.609693	301.302	183.702	5		Rat Expression Array 230 2.0	Rattus norvegicus	2013-10-23	Consensus sequence	GenBank	Rn.65469.1	gb:BE113289 /DB_XREF=gi:8505434 /DB_XREF=UI-R-BJ1-awe-b-04-0-UI.s1 /CLONE=UI-R-BJ1-awe-b-04-0-UI /FEA=EST /CNT=3 /TID=Rn.65469.1 /TIER=ConsEnd /STK=1 /UG=Rn.65469 /UG_TITLE=ESTs, Weakly similar to JC7355 peroxisome proliferator-activated receptor gamma coactivator-1 - rat (R.norvegicus)	BE113289	Rn.65469	Rn.163382	March 2012 (Rnor5.0)	chr18:55857131-55858631 (-) // 100.0 // q12.1	peroxisome proliferator-activated receptor gamma, coactivator 1 beta	Ppargc1b	chr18q12.1	full length	ENSRNOG00000017503	291567	Q811R2	---	---	NP_788264	NM_176075	---	---	---	---	---	---	0001503 // ossification // inferred from electronic annotation /// 0001503 // ossification // not recorded /// 0006351 // transcription, DNA-dependent // inferred from electronic annotation /// 0006355 // regulation of transcription, DNA-dependent // inferred from electronic annotation /// 0006390 // transcription from mitochondrial promoter // inferred from electronic annotation /// 0006390 // t…	0005634 // nucleus // not recorded /// 0005634 // nucleus // inferred from sequence or structural similarity /// 0005739 // mitochondrion // inferred from electronic annotation /// 0016592 // mediator complex // inferred from electronic annotation /// 0016592 // mediator complex // not recorded	0000166 // nucleotide binding // inferred from electronic annotation /// 0001104 // RNA polymerase II transcription cofactor activity // inferred from electronic annotation /// 0001104 // RNA polymerase II transcription cofactor activity // not recorded /// 0003676 // nucleic acid binding // inferred from electronic annotation /// 0003723 // RNA binding // inferred from electronic annotation /// …	---	IPR000504 // RNA recognition motif domain // 1.3E-13 /// IPR000504 // RNA recognition motif domain // 1.3E-13	---	---	This probe set was annotated using the Genome Target Overlap based pipeline to a Entrez Gene identifier using 4 transcripts. // false // Genome Target Overlap // B	AY188951,ENSRNOT00000023661,ENSRNOT00000066048,NM_176075	AY188951 // Rattus norvegicus peroxisome proliferator-activated receptor gamma coactivator 1beta-2a mRNA, complete cds. // gb // --- // chr18:55857449-55880663(-) /// ENSRNOT00000023661 // cdna:known chromosome:Rnor_5.0:18:55857450:55959449:-1 gene:ENSRNOG00000017503 gene_biotype:protein_coding transcript_biotype:protein_coding // ensembl // --- // chr18:55857449-55959449(-) /// ENSRNOT0000006604…	---"
1383054_at	0.00297576	0.00793651	0.61172	2691.61	1646.51	5		Rat Expression Array 230 2.0	Rattus norvegicus	2013-10-23	Consensus sequence	GenBank	Rn.12940.1	gb:BE111631 /DB_XREF=gi:8503736 /DB_XREF=UI-R-BJ1-avv-a-08-0-UI.s1 /CLONE=UI-R-BJ1-avv-a-08-0-UI /FEA=EST /CNT=24 /TID=Rn.12940.1 /TIER=ConsEnd /STK=0 /UG=Rn.12940 /UG_TITLE=ESTs, Highly similar to I48724 zinc finger protein PZF - mouse (M.musculus)	BE111631	Rn.12940	Rn.165036 /// Rn.1772 /// Rn.178244	March 2012 (Rnor5.0)	chr1:236767321-236769420 (-) // 79.75 // q43	zinc finger protein 91	Zfp91	chr1q43	est /// full length	ENSRNOG00000012524	246282	F1MAJ8 /// O08985	---	---	NP_001162591	NM_001169120	---	---	---	---	---	---	0007250 // activation of NF-kappaB-inducing kinase activity // not recorded /// 0070534 // protein K63-linked ubiquitination // not recorded	0005622 // intracellular // inferred from electronic annotation /// 0005634 // nucleus // not recorded /// 0005730 // nucleolus // not recorded /// 0043231 // intracellular membrane-bounded organelle // not recorded	0003676 // nucleic acid binding // inferred from electronic annotation /// 0004842 // ubiquitin-protein ligase activity // not recorded /// 0008270 // zinc ion binding // inferred from electronic annotation /// 0046872 // metal ion binding // inferred from electronic annotation	---	---	---	---	This probe set was annotated using the Matching Probes based pipeline to a Entrez Gene identifier using 2 transcripts. // false // Matching Probes // A	ENSRNOT00000016804(11),NM_001169120(11)	ENSRNOT00000016804 // cdna:known chromosome:Rnor_5.0:1:236755856:236792548:-1 gene:ENSRNOG00000012524 gene_biotype:protein_coding transcript_biotype:protein_coding // ensembl // 11 // --- /// NM_001169120 // Rattus norvegicus zinc finger protein 91 (Zfp91), mRNA. // refseq // 11 // ---	GENSCAN00000019374 // ensembl // 1 // Cross Hyb Matching Probes"
1370831_at	0.00145951	0.00793651	0.611961	1474.11	902.099	4		Rat Expression Array 230 2.0	Rattus norvegicus	2013-10-23	Consensus sequence	GenBank	Rn.22922.1	gb:AY081195.1 /DB_XREF=gi:19697885 /GEN=Mgl2 /FEA=FLmRNA /CNT=11 /TID=Rn.22922.1 /TIER=FL /STK=3 /UG=Rn.22922 /DEF=Rattus norvegicus monoglyceride lipase (Mgl2) mRNA, complete cds. /PROD=monoglyceride lipase /FL=gb:AY081195.1	AY081195	Rn.22922	Rn.165949 /// Rn.40396	March 2012 (Rnor5.0)	chr4:185912710-186011747 (+) // 98.99 // q41	monoglyceride lipase	Mgll	chr4q34	est /// full length	ENSRNOG00000014508	29254	Q8R431	EC:3.1.1.23	---	NP_612511	NM_138502	---	---	---	---	---	---	0006629 // lipid metabolic process // inferred from electronic annotation /// 0006631 // fatty acid metabolic process // inferred from electronic annotation /// 0006633 // fatty acid biosynthetic process // inferred from electronic annotation /// 0009966 // regulation of signal transduction // not recorded /// 0009966 // regulation of signal transduction // inferred from sequence or structural si…	0005811 // lipid particle // traceable author statement /// 0045202 // synapse // inferred from direct assay	0004091 // carboxylesterase activity // inferred from electronic annotation /// 0004806 // triglyceride lipase activity // inferred from electronic annotation /// 0008289 // lipid binding // inferred from mutant phenotype /// 0016787 // hydrolase activity // inferred from direct assay /// 0016787 // hydrolase activity // traceable author statement /// 0042803 // protein homodimerization activity …	---	IPR000073 // Alpha/beta hydrolase fold-1 // 1.1E-14 /// IPR000801 // Putative esterase // 1.7E-9 /// IPR002921 // Lipase, class 3 // 6.7E-10 /// IPR022742 // Alpha/beta hydrolase, N-terminal // 1.1E-29	---	---	This probe set was annotated using the Matching Probes based pipeline to a Entrez Gene identifier using 3 transcripts. // false // Matching Probes // A	BC107920(10),ENSRNOT00000029125(11),NM_138502(10)	BC107920 // Rattus norvegicus monoglyceride lipase, mRNA (cDNA clone MGC:124942 IMAGE:7446100), complete cds. // gb // 10 // --- /// ENSRNOT00000029125 // cdna:known chromosome:Rnor_5.0:4:185912083:186013125:1 gene:ENSRNOG00000014508 gene_biotype:protein_coding transcript_biotype:protein_coding // ensembl // 11 // --- /// FQ227013 // Rattus norvegicus TL0AEA15YJ14 mRNA sequence. // gb // 10 // --…	AY081195 // gb // 6 // Cross Hyb Matching Probes /// GENSCAN00000055887 // ensembl // 3 // Cross Hyb Matching Probes"
1370355_at	0.00100762	0.00793651	0.61306	1573.29	964.524	1		Rat Expression Array 230 2.0	Rattus norvegicus	2013-10-23	Consensus sequence	GenBank	Rn.1023.1	gb:J02585.1 /DB_XREF=gi:206859 /FEA=FLmRNA /CNT=16 /TID=Rn.1023.1 /TIER=FL+Stack /STK=8 /UG=Rn.1023 /UG_TITLE=Rat liver stearyl-CoA desaturase mRNA, complete cds /DEF=Rat liver stearyl-CoA desaturase mRNA, complete cds. /FL=gb:J02585.1	J02585	Rn.1023	Rn.1023	March 2012 (Rnor5.0)	chr1:271602884-271615702 (-) // 99.57 // q54	stearoyl-Coenzyme A desaturase 1	Scd1	chr1q54	full length	ENSRNOG00000013552	246074	P07308	EC:1.14.19.1	---	NP_631931	NM_139192	---	---	---	---	---	---	0006629 // lipid metabolic process // inferred from electronic annotation /// 0006631 // fatty acid metabolic process // inferred from electronic annotation /// 0006633 // fatty acid biosynthetic process // not recorded /// 0006633 // fatty acid biosynthetic process // traceable author statement /// 0008610 // lipid biosynthetic process // inferred from expression pattern /// 0034435 // cholester…	0005783 // endoplasmic reticulum // inferred from electronic annotation /// 0005789 // endoplasmic reticulum membrane // inferred from electronic annotation /// 0016020 // membrane // inferred from electronic annotation /// 0016021 // integral to membrane // inferred from electronic annotation /// 0030176 // integral to endoplasmic reticulum membrane // traceable author statement /// 0043231 // i…	0004768 // stearoyl-CoA 9-desaturase activity // inferred from direct assay /// 0004768 // stearoyl-CoA 9-desaturase activity // traceable author statement /// 0005506 // iron ion binding // inferred from electronic annotation /// 0016491 // oxidoreductase activity // inferred from electronic annotation /// 0016717 // oxidoreductase activity, acting on paired donors, with oxidation of a pair of d…	Fatty_Acid_Synthesis // GenMAPP	IPR005804 // Fatty acid desaturase, type 1 // 4.4E-17	---	---	This probe set was annotated using the Matching Probes based pipeline to a Entrez Gene identifier using 5 transcripts. // false // Matching Probes // A	AF509568(10),AF509569(10),ENSRNOT00000018447(11),J02585(11),NM_139192(10)	AF509568 // Rattus norvegicus strain BN stearoyl-coenzyme A desaturase 1 (Scd1) mRNA, complete cds. // gb // 10 // --- /// AF509569 // Rattus norvegicus strain F344 stearoyl-coenzyme A desaturase 1 (Scd1) mRNA, complete cds. // gb // 10 // --- /// ENSRNOT00000018447 // cdna:known chromosome:Rnor_5.0:1:271602887:271615702:-1 gene:ENSRNOG00000013552 gene_biotype:protein_coding transcript_biotype:pr…	---"
1378099_at	0.00198583	0.00793651	0.613098	1272.01	779.864	6		Rat Expression Array 230 2.0	Rattus norvegicus	2013-10-23	Consensus sequence	GenBank	Rn.23008.1	gb:AI412479 /DB_XREF=gi:4255983 /DB_XREF=EST240778 /CLONE=RBRDO81 /FEA=EST /CNT=4 /TID=Rn.23008.1 /TIER=ConsEnd /STK=3 /UG=Rn.23008 /UG_TITLE=ESTs	AI412479	Rn.23008	Rn.101460	March 2012 (Rnor5.0)	chr6:142960753-142961329 (+) // 87.39 // q32	---	---	---	---	---	---	---	---	---	---	---	---	---	---	---	---	---	---	---	---	---	---	---	---	This probe set was annotated using the Matching Probes based pipeline to a UniGene identifier using 1 transcripts. // false // Matching Probes // A	AB014882(11)	AB014882 // Rattus norvegicus non-coding RNA expressed in the brain, repeat sequence, clone: 46. // gb // 11 // --- /// Bsr // rn4 chr6:134,198,113-134,328,710 // lncrnadb // 11 // --- /// n18 // accn=AB014883 class=Bsr RNA name=Bsr RNA ref=NONCODE v2.0 transcriptId=NULL cpcScore=-1.1736800 cnci=-0.3948091 // noncode // 11 // ---	n17 // noncode // 1 // Cross Hyb Matching Probes"
1383053_x_at	0.00268522	0.00793651	0.613134	2091.95	1282.64	6		Rat Expression Array 230 2.0	Rattus norvegicus	2013-10-23	Consensus sequence	GenBank	Rn.12940.2	gb:BE112093 /DB_XREF=gi:8504198 /DB_XREF=UI-R-BJ1-avk-e-12-0-UI.s1 /CLONE=UI-R-BJ1-avk-e-12-0-UI /FEA=EST /CNT=1 /TID=Rn.12940.2 /TIER=ConsEnd /STK=0 /UG=Rn.12940 /UG_TITLE=ESTs, Highly similar to I48724 zinc finger protein PZF - mouse (M.musculus)	BE112093	Rn.12940	Rn.165036 /// Rn.1772 /// Rn.178244	March 2012 (Rnor5.0)	chr1:236769300-236792223 (-) // 98.5 // q43	zinc finger protein 91	Zfp91	chr1q43	est /// full length	ENSRNOG00000012524	246282	F1MAJ8 /// O08985	---	---	NP_001162591	NM_001169120	---	---	---	---	---	---	0007250 // activation of NF-kappaB-inducing kinase activity // not recorded /// 0070534 // protein K63-linked ubiquitination // not recorded	0005622 // intracellular // inferred from electronic annotation /// 0005634 // nucleus // not recorded /// 0005730 // nucleolus // not recorded /// 0043231 // intracellular membrane-bounded organelle // not recorded	0003676 // nucleic acid binding // inferred from electronic annotation /// 0004842 // ubiquitin-protein ligase activity // not recorded /// 0008270 // zinc ion binding // inferred from electronic annotation /// 0046872 // metal ion binding // inferred from electronic annotation	---	---	---	---	This probe set was annotated using the Genome Target Overlap based pipeline to a Entrez Gene identifier using 2 transcripts. // false // Genome Target Overlap // B	ENSRNOT00000016804,NM_001169120	ENSRNOT00000016804 // cdna:known chromosome:Rnor_5.0:1:236755856:236792548:-1 gene:ENSRNOG00000012524 gene_biotype:protein_coding transcript_biotype:protein_coding // ensembl // --- // chr1:236755855-236792548(-) /// GENSCAN00000019374 // cdna:genscan chromosome:Rnor_5.0:1:236758999:236792512:-1 transcript_biotype:protein_coding // ensembl // --- // chr1:236758998-236792512(-) /// NM_001169120 //…	---"
1380503_at	0.00448459	0.015873	0.614153	404.248	248.27	7		Rat Expression Array 230 2.0	Rattus norvegicus	2013-10-23	Consensus sequence	GenBank	Rn.32851.1	gb:BI290590 /DB_XREF=gi:14949303 /DB_XREF=UI-R-DK0-cfx-a-06-0-UI.s1 /CLONE=UI-R-DK0-cfx-a-06-0-UI /FEA=EST /CNT=3 /TID=Rn.32851.1 /TIER=ConsEnd /STK=2 /UG=Rn.32851 /UG_TITLE=ESTs	BI290590	Rn.32851	Rn.231962	March 2012 (Rnor5.0)	chr14:82229538-82243690 (-) // 95.42 // q21	family with sequence similarity 193, member A	Fam193a	chr14q21	---	ENSRNOG00000013832	305452	D3ZIG8	---	---	XP_002725031 /// XP_003751434 /// XP_003752792 /// XP_223536	XM_002724985 /// XM_003751386 /// XM_003752744 /// XM_223536	---	---	---	---	---	---	---	0005737 // cytoplasm // not recorded /// 0005886 // plasma membrane // not recorded	---	---	---	---	---	This probe set was annotated using the Matching Probes based pipeline to a Entrez Gene identifier using 3 transcripts. // false // Matching Probes // A	ENSRNOT00000018616(11),FQ225369(10),XM_003751386(11)	ENSRNOT00000018616 // cdna:known chromosome:Rnor_5.0:14:82204090:82286026:-1 gene:ENSRNOG00000013832 gene_biotype:protein_coding transcript_biotype:protein_coding // ensembl // 11 // --- /// FQ225369 // Rattus norvegicus TL0AEA54YD08 mRNA sequence. // gb // 10 // --- /// XM_003751386 // PREDICTED: Rattus norvegicus family with sequence similarity 193, member A, transcript variant 1 (Fam193a), mRN…	GENSCAN00000040756 // ensembl // 2 // Cross Hyb Matching Probes /// GENSCAN00000052343 // ensembl // 3 // Cross Hyb Matching Probes"
1380032_at	0.00394236	0.00793651	0.614314	606.945	372.855	5		Rat Expression Array 230 2.0	Rattus norvegicus	2013-10-23	Consensus sequence	GenBank	Rn.21552.1	gb:BF407634 /DB_XREF=gi:11395609 /DB_XREF=UI-R-BJ2-bqu-e-12-0-UI.s1 /CLONE=UI-R-BJ2-bqu-e-12-0-UI /FEA=EST /CNT=3 /TID=Rn.21552.1 /TIER=ConsEnd /STK=2 /UG=Rn.21552 /UG_TITLE=ESTs	BF407634	Rn.21552	Rn.23030	March 2012 (Rnor5.0)	chr14:37630294-37639034 (-) // 98.77 // p11	SLAIN motif family, member 2	Slain2	chr14p11	full length	ENSRNOG00000002271	305310	G3V6A2 /// B0BNG8	---	---	NP_001100684	NM_001107214	---	---	---	---	---	---	0007020 // microtubule nucleation // inferred from electronic annotation /// 0007020 // microtubule nucleation // not recorded /// 0031113 // regulation of microtubule polymerization // not recorded /// 0031116 // positive regulation of microtubule polymerization // inferred from electronic annotation /// 0031116 // positive regulation of microtubule polymerization // not recorded /// 0031122 // …	0005813 // centrosome // inferred from electronic annotation /// 0005813 // centrosome // not recorded /// 0015630 // microtubule cytoskeleton // not recorded /// 0035371 // microtubule plus end // inferred from electronic annotation /// 0035371 // microtubule plus end // not recorded	0005515 // protein binding // inferred from electronic annotation	---	---	---	---	This probe set was annotated using the Matching Probes based pipeline to a Entrez Gene identifier using 2 transcripts. // false // Matching Probes // A	ENSRNOT00000003087(10),NM_001107214(10)	ENSRNOT00000003087 // cdna:known chromosome:Rnor_5.0:14:37612584:37681311:-1 gene:ENSRNOG00000002271 gene_biotype:protein_coding transcript_biotype:protein_coding // ensembl // 10 // --- /// GENSCAN00000022301 // cdna:genscan chromosome:Rnor_5.0:14:37614369:37681070:-1 transcript_biotype:protein_coding // ensembl // 10 // --- /// NM_001107214 // Rattus norvegicus SLAIN motif family, member 2 (Sla…	---"
1382118_at	0.00690855	0.00793651	0.61438	4767.93	2929.32	6		Rat Expression Array 230 2.0	Rattus norvegicus	2013-10-23	Consensus sequence	GenBank	Rn.12821.1	gb:BE104676 /DB_XREF=gi:8496776 /DB_XREF=UI-R-BX0-ars-c-03-0-UI.s1 /CLONE=UI-R-BX0-ars-c-03-0-UI /FEA=EST /CNT=7 /TID=Rn.12821.1 /TIER=ConsEnd /STK=1 /UG=Rn.12821 /UG_TITLE=ESTs	BE104676	Rn.12821	Rn.49740	March 2012 (Rnor5.0)	chr1:71627139-71628126 (+) // 99.6 // q12	rCG32052-like	LOC100363005	---	full length	---	100363005	Q810D7	---	---	---	XR_145746 /// XR_146738	---	---	---	---	---	---	0001701 // in utero embryonic development // inferred from electronic annotation /// 0001701 // in utero embryonic development // not recorded /// 0010468 // regulation of gene expression // inferred from electronic annotation /// 0010468 // regulation of gene expression // not recorded /// 0035264 // multicellular organism growth // inferred from electronic annotation /// 0035264 // multicellula…	0005634 // nucleus // inferred from electronic annotation /// 0005634 // nucleus // not recorded /// 0005730 // nucleolus // not recorded /// 0005737 // cytoplasm // inferred from electronic annotation /// 0005737 // cytoplasm // not recorded	0003676 // nucleic acid binding // inferred from electronic annotation /// 0008270 // zinc ion binding // inferred from electronic annotation	---	---	---	---	This probe set was annotated using the Matching Probes based pipeline to a Entrez Gene identifier using 1 transcripts. // false // Matching Probes // A	XR_146738(11)	XR_146738 // PREDICTED: Rattus norvegicus rCG32052-like (LOC100363005), misc_RNA. // refseq // 11 // ---	AB083820 // gb // 3 // Cross Hyb Matching Probes"
1369756_a_at	0.00242311	0.00793651	0.614454	2928.46	1799.4	6		Rat Expression Array 230 2.0	Rattus norvegicus	2013-10-23	Consensus sequence	GenBank	Rn.11114.1	gb:AF210250.1 /DB_XREF=gi:6644383 /FEA=FLmRNA /CNT=4 /TID=Rn.11114.1 /TIER=FL /STK=1 /UG=Rn.11114 /LL=84484 /UG_GENE=Slc4a4 /DEF=Rattus norvegicus sodium bicarbonate cotransporter mRNA, complete cds. /PROD=sodium bicarbonate cotransporter /FL=gb:AF210250.1 gb:NM_053424.1 gb:AF107265.1 gb:AF254802.1	AF210250	Rn.11114	Rn.11114	March 2012 (Rnor5.0)	chr14:20386110-20723830 (-) // 97.49 // p22	solute carrier family 4, sodium bicarbonate cotransporter, member 4	Slc4a4	chr14p22	full length	ENSRNOG00000003134	84484	Q9JI66	---	---	NP_445876	NM_053424	---	---	---	---	---	---	0006810 // transport // inferred from electronic annotation /// 0006811 // ion transport // inferred from electronic annotation /// 0006814 // sodium ion transport // not recorded /// 0006820 // anion transport // inferred from electronic annotation /// 0006885 // regulation of pH // traceable author statement /// 0015701 // bicarbonate transport // not recorded	0005886 // plasma membrane // inferred from electronic annotation /// 0005887 // integral to plasma membrane // traceable author statement /// 0016020 // membrane // inferred from electronic annotation /// 0016021 // integral to membrane // inferred from electronic annotation /// 0016323 // basolateral plasma membrane // inferred from electronic annotation	0005215 // transporter activity // inferred from electronic annotation /// 0005452 // inorganic anion exchanger activity // inferred from electronic annotation /// 0005515 // protein binding // inferred from electronic annotation /// 0008509 // anion transmembrane transporter activity // inferred from electronic annotation /// 0008510 // sodium:bicarbonate symporter activity // traceable author s…	---	IPR011531 // Bicarbonate transporter, C-terminal // 7.5E-247 /// IPR011531 // Bicarbonate transporter, C-terminal // 7.7E-247 /// IPR013769 // Band 3 cytoplasmic domain // 1.8E-102 /// IPR013769 // Band 3 cytoplasmic domain // 1.9E-102	---	---	This probe set was annotated using the Matching Probes based pipeline to a Entrez Gene identifier using 8 transcripts. // false // Matching Probes // A	AF004017(11),AF027362(11),AF124441(11),AF210250(11),AF254802(11),ENSRNOT00000004391(11),ENSRNOT00000033806(11),NM_053424(11)	AF004017 // Rattus norvegicus electrogenic Na+ bicarbonate cotransporter (NBC) mRNA, complete cds. // gb // 11 // --- /// AF027362 // Rattus norvegicus sodium bicarbonate cotransporter (rNBC1) mRNA, complete cds. // gb // 11 // --- /// AF124441 // Rattus norvegicus NBC-like protein (NBC) mRNA, complete cds. // gb // 11 // --- /// AF210250 // Rattus norvegicus sodium bicarbonate cotransporter mRNA…	---"
1369215_a_at	0.00205398	0.00793651	0.614728	4396.55	2702.68	4		Rat Expression Array 230 2.0	Rattus norvegicus	2013-10-23	Consensus sequence	GenBank	Rn.25905.1	gb:NM_012836.1 /DB_XREF=gi:6978698 /GEN=Cpd /FEA=FLmRNA /CNT=3 /TID=Rn.25905.1 /TIER=FL /STK=2 /UG=Rn.25905 /LL=25306 /DEF=Rattus norvegicus Carboxypeptidase D precursor (Cpd), mRNA. /PROD=carboxypeptidase D precursor /FL=gb:U62897.1 gb:NM_012836.1	NM_012836	Rn.25905	Rn.25905	March 2012 (Rnor5.0)	chr10:63024263-63088642 (+) // 99.98 // q24	carboxypeptidase D	Cpd	chr10q26	full length	ENSRNOG00000003873	25306	Q9JHW1 /// F1LPC6	EC:3.4.17.22	---	NP_036968	NM_012836	---	---	---	---	---	---	0006508 // proteolysis // inferred from electronic annotation /// 0006508 // proteolysis // inferred from sequence or structural similarity /// 0071352 // cellular response to interleukin-2 // inferred from expression pattern	0005634 // nucleus // inferred from direct assay /// 0005802 // trans-Golgi network // inferred from direct assay /// 0005886 // plasma membrane // inferred from electronic annotation /// 0016020 // membrane // inferred from electronic annotation /// 0016021 // integral to membrane // inferred from sequence or structural similarity /// 0043231 // intracellular membrane-bounded organelle // inferr…	0004180 // carboxypeptidase activity // inferred from electronic annotation /// 0004181 // metallocarboxypeptidase activity // inferred from electronic annotation /// 0004181 // metallocarboxypeptidase activity // inferred from sequence or structural similarity /// 0004185 // serine-type carboxypeptidase activity // inferred from electronic annotation /// 0008233 // peptidase activity // inferred…	---	IPR000834 // Peptidase M14, carboxypeptidase A // 5.7E-82 /// IPR000834 // Peptidase M14, carboxypeptidase A // 5.9E-90 /// IPR000834 // Peptidase M14, carboxypeptidase A // 6.9E-66	---	---	This probe set was annotated using the Matching Probes based pipeline to a Entrez Gene identifier using 4 transcripts. // false // Matching Probes // A	AF284830(11),ENSRNOT00000005262(11),NM_012836(11),U62897(11)	AF284830 // Rattus norvegicus carboxypeptidase D isoform CPD-N mRNA, complete cds. // gb // 11 // --- /// ENSRNOT00000005262 // cdna:known chromosome:Rnor_5.0:10:63024264:63088488:1 gene:ENSRNOG00000003873 gene_biotype:protein_coding transcript_biotype:protein_coding // ensembl // 11 // --- /// NM_012836 // Rattus norvegicus carboxypeptidase D (Cpd), mRNA. // refseq // 11 // --- /// U62897 // Rat…	GENSCAN00000037935 // ensembl // 7 // Cross Hyb Matching Probes"
1379822_at	0.00618562	0.015873	0.616207	495.206	305.15	8		Rat Expression Array 230 2.0	Rattus norvegicus	2013-10-23	Consensus sequence	GenBank	Rn.54921.1	gb:BI294801 /DB_XREF=gi:14957609 /DB_XREF=UI-R-DK0-cec-c-11-0-UI.s1 /CLONE=UI-R-DK0-cec-c-11-0-UI /FEA=EST /CNT=4 /TID=Rn.54921.1 /TIER=ConsEnd /STK=2 /UG=Rn.54921 /UG_TITLE=ESTs, Weakly similar to E29149 proline-rich protein - mouse (M.musculus)	BI294801	Rn.54921	Rn.8700	March 2012 (Rnor5.0)	chr5:40655045-40656981 (+) // 99.76 // q21	PNN-interacting serine/arginine-rich protein	Pnisr	chr5q21	full length	ENSRNOG00000008782	297942	F1MAQ8 /// A1KXG1 /// Q5BJW4	---	---	NP_001020445	NM_001025274	---	---	---	---	---	---	---	---	---	---	---	---	---	This probe set was annotated using the Matching Probes based pipeline to a Entrez Gene identifier using 2 transcripts. // false // Matching Probes // A	ENSRNOT00000061139(11),NM_001025274(11)	ENSRNOT00000061139 // cdna:known chromosome:Rnor_5.0:5:40646030:40672914:1 gene:ENSRNOG00000008782 gene_biotype:protein_coding transcript_biotype:protein_coding // ensembl // 11 // --- /// GENSCAN00000016374 // cdna:genscan chromosome:Rnor_5.0:5:40652657:40710012:1 transcript_biotype:protein_coding // ensembl // 11 // --- /// NM_001025274 // Rattus norvegicus PNN-interacting serine/arginine-rich …	---"
1395023_at	0.0155354	0.015873	0.61664	144.582	89.155	9		Rat Expression Array 230 2.0	Rattus norvegicus	2013-10-23	Consensus sequence	GenBank	Rn.63277.1	gb:BF417891 /DB_XREF=gi:11405880 /DB_XREF=UI-R-CA1-blu-e-06-0-UI.s1 /CLONE=UI-R-CA1-blu-e-06-0-UI /FEA=EST /CNT=2 /TID=Rn.63277.1 /TIER=ConsEnd /STK=1 /UG=Rn.63277 /UG_TITLE=ESTs	BF417891	Rn.63277	Rn.63277	March 2012 (Rnor5.0)	chr1:241537860-241538458 (+) // 97.71 // q43	---	---	---	est	---	---	---	---	---	---	---	---	---	---	---	---	---	---	---	---	---	---	---	---	This probe set was annotated using the Accession mapped clusters based pipeline to a UniGene identifier using 2 transcripts. // false // Accession mapped clusters // E	BF402228,BF417891	BF402228 // /DB_XREF=UI-R-CA0-bhq-a-01-0-UI.s1 /CLONE=UI-R-CA0-bhq-a-01-0-UI // gb // --- // --- /// BF417891 // /DB_XREF=UI-R-CA1-blu-e-06-0-UI.s1 /CLONE=UI-R-CA1-blu-e-06-0-UI // gb // --- // ---	---"
1391089_at	0.00538074	0.015873	0.617258	1203.22	742.696	7		Rat Expression Array 230 2.0	Rattus norvegicus	2013-10-23	Consensus sequence	GenBank	Rn.32812.1	gb:AW527270 /DB_XREF=gi:7169684 /DB_XREF=UI-R-BO1-ajs-d-07-0-UI.s1 /CLONE=UI-R-BO1-ajs-d-07-0-UI /FEA=EST /CNT=4 /TID=Rn.32812.1 /TIER=ConsEnd /STK=3 /UG=Rn.32812 /UG_TITLE=ESTs	AW527270	Rn.32812	Rn.24009	March 2012 (Rnor5.0)	chr2:54199284-54199955 (-) // 96.95 // q15	---	---	---	est	---	---	---	---	---	---	---	---	---	---	---	---	---	---	---	---	---	---	---	---	This probe set was annotated using the Accession mapped clusters based pipeline to a UniGene identifier using 4 transcripts. // false // Accession mapped clusters // E	AW527270,BG376526,BE097835,AA955961	AA955961 // /DB_XREF=UI-R-E1-ff-c-11-0-UI.s1 /CLONE=UI-R-E1-ff-c-11-0-UI // gb // --- // --- /// AW527270 // /DB_XREF=UI-R-BO1-ajs-d-07-0-UI.s1 /CLONE=UI-R-BO1-ajs-d-07-0-UI // gb // --- // --- /// BE097835 // /DB_XREF=UI-R-BO1-aqc-d-04-0-UI.s1 /CLONE=UI-R-BO1-aqc-d-04-0-UI // gb // --- // --- /// BG376526 // /DB_XREF=UI-R-CT0-bup-e-07-0-UI.s1 /CLONE=UI-R-CT0-bup-e-07-0-UI // gb // --- // ---	---"
1393552_x_at	0.00520418	0.031746	0.617502	234.292	144.676	8		Rat Expression Array 230 2.0	Rattus norvegicus	2013-10-23	Consensus sequence	GenBank	Rn.41191.2	gb:AI717644 /DB_XREF=gi:5034948 /DB_XREF=UI-R-Y0-acq-d-08-0-UI.s1 /CLONE=UI-R-Y0-acq-d-08-0-UI /FEA=EST /CNT=2 /TID=Rn.41191.2 /TIER=ConsEnd /STK=1 /UG=Rn.41191 /UG_TITLE=ESTs	AI717644	Rn.41191	Rn.117647	March 2012 (Rnor5.0)	chr4:38078638-38100808 (+) // 98.8 // q13	PHD finger protein 14	Phf14	chr4q21	full length	ENSRNOG00000005775	500030	Q6TXI8 /// B2GUY7	---	---	NP_001103962	NM_001110492	---	---	---	---	---	---	---	---	0008270 // zinc ion binding // inferred from electronic annotation /// 0046872 // metal ion binding // inferred from electronic annotation	---	---	---	---	This probe set was annotated using the Matching Probes based pipeline to a Entrez Gene identifier using 2 transcripts. // false // Matching Probes // A	AY383666(10),ENSRNOT00000047029(10)	AY383666 // Rattus norvegicus LRRGT00011 mRNA, complete cds. // gb // 10 // --- /// ENSRNOT00000047029 // cdna:known chromosome:Rnor_5.0:4:38078121:38109448:1 gene:ENSRNOG00000005775 gene_biotype:protein_coding transcript_biotype:protein_coding // ensembl // 10 // --- /// GENSCAN00000016264 // cdna:genscan chromosome:Rnor_5.0:4:37985008:38320613:1 transcript_biotype:protein_coding // ensembl // 1…	NM_001110492 // refseq // 5 // Cross Hyb Matching Probes /// BC166456 // gb // 5 // Cross Hyb Matching Probes /// FQ209867 // gb // 5 // Cross Hyb Matching Probes /// FQ221829 // gb // 5 // Cross Hyb Matching Probes /// ENSRNOT00000065649 // ensembl // 5 // Cross Hyb Matching Probes"
1385163_at	0.00165431	0.00793651	0.617539	254.62	157.238	5		Rat Expression Array 230 2.0	Rattus norvegicus	2013-10-23	Consensus sequence	GenBank	Rn.70725.1	gb:BF397033 /DB_XREF=gi:11382016 /DB_XREF=UI-R-BS2-beh-b-08-0-UI.s1 /CLONE=UI-R-BS2-beh-b-08-0-UI /FEA=EST /CNT=1 /TID=Rn.70725.1 /TIER=ConsEnd /STK=1 /UG=Rn.70725 /UG_TITLE=EST	BF397033	Rn.70725	Rn.15969 /// Rn.177816	March 2012 (Rnor5.0)	chr5:69404891-69405716 (+) // 87.7 // q23	ring finger protein 20, E3 ubiquitin protein ligase	Rnf20	chr5q22	est /// full length	ENSRNOG00000006087	313216	D3ZYQ9	---	---	NP_001101399	NM_001107929	---	---	---	---	---	---	0000209 // protein polyubiquitination // inferred from electronic annotation /// 0000209 // protein polyubiquitination // not recorded /// 0006355 // regulation of transcription, DNA-dependent // not recorded /// 0006511 // ubiquitin-dependent protein catabolic process // inferred from electronic annotation /// 0006511 // ubiquitin-dependent protein catabolic process // not recorded /// 0007165 /…	0000151 // ubiquitin ligase complex // not recorded /// 0005634 // nucleus // not recorded /// 0005730 // nucleolus // inferred from electronic annotation /// 0005730 // nucleolus // not recorded /// 0033503 // HULC complex // inferred from electronic annotation /// 0033503 // HULC complex // not recorded	0002039 // p53 binding // inferred from electronic annotation /// 0002039 // p53 binding // not recorded /// 0003682 // chromatin binding // inferred from electronic annotation /// 0003682 // chromatin binding // not recorded /// 0003700 // sequence-specific DNA binding transcription factor activity // inferred from electronic annotation /// 0003713 // transcription coactivator activity // inferr…	---	---	---	---	This probe set was annotated using the Matching Probes based pipeline to a Entrez Gene identifier using 2 transcripts. // false // Matching Probes // A	ENSRNOT00000059869(11),NM_001107929(11)	ENSRNOT00000059869 // cdna:known chromosome:Rnor_5.0:5:69386859:69411969:1 gene:ENSRNOG00000006087 gene_biotype:protein_coding transcript_biotype:protein_coding // ensembl // 11 // --- /// GENSCAN00000054231 // cdna:genscan chromosome:Rnor_5.0:5:69388052:69411078:1 transcript_biotype:protein_coding // ensembl // 10 // --- /// NM_001107929 // Rattus norvegicus ring finger protein 20, E3 ubiquitin …	---"
1375699_at	0.00074461	0.00793651	0.617591	485.013	299.54	2		Rat Expression Array 230 2.0	Rattus norvegicus	2013-10-23	Consensus sequence	GenBank	Rn.21793.1	gb:BM389190 /DB_XREF=gi:18189243 /DB_XREF=UI-R-DZ0-cko-c-06-0-UI.s1 /CLONE=UI-R-DZ0-cko-c-06-0-UI /FEA=EST /CNT=8 /TID=Rn.21793.1 /TIER=Stack /STK=6 /UG=Rn.21793 /UG_TITLE=ESTs	BM389190	Rn.21793	Rn.46167	March 2012 (Rnor5.0)	chr11:76262747-76263416 (+) // 97.37 // q22	---	---	---	est	---	---	---	---	---	---	---	---	---	---	---	---	---	---	---	---	---	---	---	---	This probe set was annotated using the Accession mapped clusters based pipeline to a UniGene identifier using 6 transcripts. // false // Accession mapped clusters // E	BI300980,AI764387,BI302436,AI072603,BM389190,BF418914	AI072603 // UI-R-C2-nn-d-03-0-UI.s1 Rattus norvegicus cDNA, 3' end // gb // --- // --- /// AI072603 // /DB_XREF=UI-R-C2-nn-d-03-0-UI.s1 /CLONE=UI-R-C2-nn-d-03-0-UI // gb // --- // --- /// AI764387 // /DB_XREF=UI-R-Y0-abj-c-09-0-UI.s1 /CLONE=UI-R-Y0-abj-c-09-0-UI // gb // --- // --- /// BF418914 // /DB_XREF=UI-R-BJ2-bqk-d-07-0-UI.s1 /CLONE=UI-R-BJ2-bqk-d-07-0-UI // gb // --- // --- /// BI300980 //…	---"
1371177_a_at	0.00212519	0.00793651	0.617741	87.193	53.8627	6		Rat Expression Array 230 2.0	Rattus norvegicus	2013-10-23	Consensus sequence	GenBank	Rn.72627.2	gb:Y08769.1 /DB_XREF=gi:2292989 /GEN=mdg2 /FEA=mRNA /CNT=1 /TID=Rn.72627.2 /TIER=ConsEnd /STK=0 /UG=Rn.72627 /LL=29647 /DEF=R.norvegicus mRNA for microvascular endothelial differentiation gene 2. /PROD=microvascular endothelial differentiation gene2	Y08769	Rn.72627	Rn.72627	March 2012 (Rnor5.0)	chrX:10689907-10838298 (+) // 50.95 // q12	calcium/calmodulin-dependent serine protein kinase (MAGUK family)	Cask	chrXq12	full length	ENSRNOG00000050829	29647	Q62915 /// O35807 /// M0RAF5	EC:2.7.11.1	---	NP_071520	NM_022184	---	---	---	---	---	---	0001953 // negative regulation of cell-matrix adhesion // inferred from electronic annotation /// 0001953 // negative regulation of cell-matrix adhesion // not recorded /// 0006461 // protein complex assembly // traceable author statement /// 0006468 // protein phosphorylation // inferred from electronic annotation /// 0006886 // intracellular protein transport // inferred from mutant phenotype /…	0005604 // basement membrane // inferred from electronic annotation /// 0005604 // basement membrane // not recorded /// 0005634 // nucleus // inferred from direct assay /// 0005634 // nucleus // not recorded /// 0005652 // nuclear lamina // inferred from electronic annotation /// 0005652 // nuclear lamina // not recorded /// 0005730 // nucleolus // inferred from electronic annotation /// 0005730…	0000166 // nucleotide binding // inferred from electronic annotation /// 0003713 // transcription coactivator activity // traceable author statement /// 0004672 // protein kinase activity // inferred from electronic annotation /// 0004674 // protein serine/threonine kinase activity // inferred from electronic annotation /// 0004683 // calmodulin-dependent protein kinase activity // traceable auth…	---	IPR000719 // Protein kinase, catalytic domain // 2.4E-25 /// IPR001245 // Serine-threonine/tyrosine-protein kinase catalytic domain // 4.7E-15	---	---	This probe set was annotated using the Matching Probes based pipeline to a Entrez Gene identifier using 3 transcripts. // false // Matching Probes // A	NM_022184(11),U47110(11),Y08769(11)	ENSRNOT00000071370 // cdna:known chromosome:Rnor_5.0:X:10689908:10879323:1 gene:ENSRNOG00000050829 gene_biotype:protein_coding transcript_biotype:protein_coding // ensembl // 11 // --- /// GENSCAN00000029088 // cdna:genscan chromosome:Rnor_5.0:X:10640507:10879335:1 transcript_biotype:protein_coding // ensembl // 9 // --- /// NM_022184 // Rattus norvegicus calcium/calmodulin-dependent serine prote…	---"
1375622_at	0.0090948	0.031746	0.617977	363.953	224.915	9		Rat Expression Array 230 2.0	Rattus norvegicus	2013-10-23	Consensus sequence	GenBank	Rn.49517.1	gb:BF402692 /DB_XREF=gi:11390667 /DB_XREF=UI-R-CA0-bho-e-02-0-UI.s1 /CLONE=UI-R-CA0-bho-e-02-0-UI /FEA=EST /CNT=7 /TID=Rn.49517.1 /TIER=Stack /STK=7 /UG=Rn.49517 /UG_TITLE=ESTs	BF402692	Rn.49517	Rn.172475	March 2012 (Rnor5.0)	chr4:189202481-189205212 (+) // 94.88 // q41	zinc finger, FYVE domain containing 20	Zfyve20	chr4q34	full length	ENSRNOG00000011391	312562	D3ZL11	---	---	NP_001101345	NM_001107875	---	---	---	---	---	---	---	0043231 // intracellular membrane-bounded organelle // inferred from electronic annotation /// 0043231 // intracellular membrane-bounded organelle // not recorded	0005515 // protein binding // inferred from electronic annotation /// 0008270 // zinc ion binding // inferred from electronic annotation /// 0017137 // Rab GTPase binding // inferred from electronic annotation /// 0017137 // Rab GTPase binding // not recorded /// 0046872 // metal ion binding // inferred from electronic annotation	---	IPR000306 // Zinc finger, FYVE-type // 5.6E-22 /// IPR021565 // FYVE-finger-containing Rab5 effector protein rabenosyn-5 // 2.7E-26 /// IPR021565 // FYVE-finger-containing Rab5 effector protein rabenosyn-5 // 8.4E-27	---	---	This probe set was annotated using the Matching Probes based pipeline to a Entrez Gene identifier using 2 transcripts. // false // Matching Probes // A	ENSRNOT00000015602(11),NM_001107875(11)	ENSRNOT00000015602 // cdna:known chromosome:Rnor_5.0:4:189180786:189209501:1 gene:ENSRNOG00000011391 gene_biotype:protein_coding transcript_biotype:protein_coding // ensembl // 11 // --- /// GENSCAN00000036663 // cdna:genscan chromosome:Rnor_5.0:4:189183753:189207146:1 transcript_biotype:protein_coding // ensembl // 11 // --- /// NM_001107875 // Rattus norvegicus zinc finger, FYVE domain containi…	---"
1381348_at	0.00992067	0.031746	0.618189	205.681	127.15	8		Rat Expression Array 230 2.0	Rattus norvegicus	2013-10-23	Consensus sequence	GenBank	Rn.19788.1	gb:AI070572 /DB_XREF=gi:3396823 /DB_XREF=UI-R-C2-mr-b-04-0-UI.s1 /CLONE=UI-R-C2-mr-b-04-0-UI /FEA=EST /CNT=2 /TID=Rn.19788.1 /TIER=ConsEnd /STK=2 /UG=Rn.19788 /UG_TITLE=ESTs	AI070572	Rn.19788	Rn.19788	March 2012 (Rnor5.0)	chr15:45322449-45322755 (+) // 72.68 // p12	---	---	---	est	---	---	---	---	---	---	---	---	---	---	---	---	---	---	---	---	---	---	---	---	This probe set was annotated using the Accession mapped clusters based pipeline to a UniGene identifier using 2 transcripts. // false // Accession mapped clusters // E	AI070572,BF402774	AI070572 // UI-R-C2-mr-b-04-0-UI.s1 Rattus norvegicus cDNA, 3' end // gb // --- // --- /// AI070572 // /DB_XREF=UI-R-C2-mr-b-04-0-UI.s1 /CLONE=UI-R-C2-mr-b-04-0-UI // gb // --- // --- /// BF402774 // /DB_XREF=UI-R-CA0-bhk-e-11-0-UI.s1 /CLONE=UI-R-CA0-bhk-e-11-0-UI // gb // --- // ---	---"
1391956_at	0.00240762	0.00793651	0.618487	110.426	68.2973	2		Rat Expression Array 230 2.0	Rattus norvegicus	2013-10-23	Consensus sequence	GenBank	Rn.58171.1	gb:BF393928 /DB_XREF=gi:11378792 /DB_XREF=UI-R-CA0-bgw-g-04-0-UI.s1 /CLONE=UI-R-CA0-bgw-g-04-0-UI /FEA=EST /CNT=2 /TID=Rn.58171.1 /TIER=ConsEnd /STK=2 /UG=Rn.58171 /UG_TITLE=ESTs	BF393928	Rn.58171	Rn.210103	March 2012 (Rnor5.0)	chr1:211706953-211707351 (-) // 62.38 // q41	---	---	---	est	---	---	---	---	---	---	---	---	---	---	---	---	---	---	---	---	---	---	---	---	This probe set was annotated using the Accession mapped clusters based pipeline to a UniGene identifier using 2 transcripts. // false // Accession mapped clusters // E	BF403958,BF393928	BF393928 // /DB_XREF=UI-R-CA0-bgw-g-04-0-UI.s1 /CLONE=UI-R-CA0-bgw-g-04-0-UI // gb // --- // --- /// BF403958 // /DB_XREF=UI-R-CA1-bjd-n-19-0-UI.s1 /CLONE=UI-R-CA1-bjd-n-19-0-UI // gb // --- // ---	---"
1381193_at	0.00179245	0.00793651	0.619276	1234.53	764.516	5		Rat Expression Array 230 2.0	Rattus norvegicus	2013-10-23	Consensus sequence	GenBank	Rn.50555.1	gb:BE115518 /DB_XREF=gi:8507623 /DB_XREF=UI-R-BS1-axw-g-09-0-UI.s1 /CLONE=UI-R-BS1-axw-g-09-0-UI /FEA=EST /CNT=2 /TID=Rn.50555.1 /TIER=ConsEnd /STK=2 /UG=Rn.50555 /UG_TITLE=ESTs, Moderately similar to Y205_HUMAN HYPOTHETICAL PROTEIN KIAA0205 (H.sapiens)	BE115518	Rn.50555	Rn.225027	March 2012 (Rnor5.0)	chr13:115011388-115026169 (+) // 99.12 // q27 /// chrX:44184207-44184657 (+) // 98.46 // q21	lysophosphatidylglycerol acyltransferase 1	Lpgat1	chr13q27	full length	ENSRNOG00000004402	679692	F1LTX8	---	---	NP_001102846	NM_001109376	---	---	---	---	---	---	0008152 // metabolic process // inferred from electronic annotation	0005737 // cytoplasm // not recorded	0016746 // transferase activity, transferring acyl groups // inferred from electronic annotation	---	IPR002123 // Phospholipid/glycerol acyltransferase // 2.0E-12	---	---	This probe set was annotated using the Matching Probes based pipeline to a Entrez Gene identifier using 2 transcripts. // false // Matching Probes // A	ENSRNOT00000064492(11),NM_001109376(11)	ENSRNOT00000064492 // cdna:known chromosome:Rnor_5.0:13:114962169:115028639:1 gene:ENSRNOG00000004402 gene_biotype:protein_coding transcript_biotype:protein_coding // ensembl // 11 // --- /// NM_001109376 // Rattus norvegicus lysophosphatidylglycerol acyltransferase 1 (Lpgat1), mRNA. // refseq // 11 // ---	AY383668 // gb // 8 // Cross Hyb Matching Probes /// GENSCAN00000014066 // ensembl // 7 // Cross Hyb Matching Probes /// GENSCAN00000018307 // ensembl // 8 // Cross Hyb Matching Probes /// ENSRNOT00000005153 // ensembl // 8 // Cross Hyb Matching Probes"
1370267_at	0.00455213	0.015873	0.619404	890.246	551.422	7		Rat Expression Array 230 2.0	Rattus norvegicus	2013-10-23	Consensus sequence	GenBank	Rn.10426.1	gb:BF287444 /DB_XREF=gi:11218514 /DB_XREF=EST452035 /CLONE=RGIGG24 /FEA=FLmRNA /CNT=9 /TID=Rn.10426.1 /TIER=ConsEnd /STK=1 /UG=Rn.10426 /LL=84027 /UG_GENE=Gsk3b /UG_TITLE=glycogen synthase kinase 3 beta /FL=gb:NM_032080.1	BF287444	Rn.10426	Rn.10426	March 2012 (Rnor5.0)	chr11:66873995-67016464 (+) // 97.65 // q21	glycogen synthase kinase 3 beta	Gsk3b	chr11q21	full length	ENSRNOG00000002833	84027	P18266	EC:2.7.11.1 /// EC:2.7.11.26	---	NP_114469	NM_032080	---	---	---	---	---	---	0000320 // re-entry into mitotic cell cycle // inferred from electronic annotation /// 0000320 // re-entry into mitotic cell cycle // not recorded /// 0001837 // epithelial to mesenchymal transition // not recorded /// 0001837 // epithelial to mesenchymal transition // inferred from sequence or structural similarity /// 0001954 // positive regulation of cell-matrix adhesion // inferred from elect…	0005634 // nucleus // inferred from direct assay /// 0005634 // nucleus // not recorded /// 0005634 // nucleus // inferred from sequence or structural similarity /// 0005730 // nucleolus // not recorded /// 0005737 // cytoplasm // inferred from direct assay /// 0005737 // cytoplasm // not recorded /// 0005737 // cytoplasm // inferred from sequence or structural similarity /// 0005737 // cytoplasm…	0000166 // nucleotide binding // inferred from electronic annotation /// 0001085 // RNA polymerase II transcription factor binding // inferred from electronic annotation /// 0001085 // RNA polymerase II transcription factor binding // not recorded /// 0002039 // p53 binding // inferred from electronic annotation /// 0002039 // p53 binding // not recorded /// 0004672 // protein kinase activity // …	Cell_cycle_KEGG // GenMAPP /// Glycogen_Metabolism // GenMAPP /// Wnt_Signaling // GenMAPP	IPR000719 // Protein kinase, catalytic domain // 2.1E-67 /// IPR001245 // Serine-threonine/tyrosine-protein kinase catalytic domain // 3.1E-28	---	---	This probe set was annotated using the Matching Probes based pipeline to a Entrez Gene identifier using 2 transcripts. // false // Matching Probes // A	ENSRNOT00000003867(11),NM_032080(11)	ENSRNOT00000003867 // cdna:known chromosome:Rnor_5.0:11:66873996:67016493:1 gene:ENSRNOG00000002833 gene_biotype:protein_coding transcript_biotype:protein_coding // ensembl // 11 // --- /// NM_032080 // Rattus norvegicus glycogen synthase kinase 3 beta (Gsk3b), mRNA. // refseq // 11 // ---	GENSCAN00000046420 // ensembl // 5 // Cross Hyb Matching Probes"
1396442_at	0.00640922	0.015873	0.619406	167.779	103.923	7		Rat Expression Array 230 2.0	Rattus norvegicus	2013-10-23	Consensus sequence	GenBank	Rn.52035.1	gb:BE111933 /DB_XREF=gi:8504038 /DB_XREF=UI-R-BS1-azu-f-12-0-UI.s1 /CLONE=UI-R-BS1-azu-f-12-0-UI /FEA=EST /CNT=2 /TID=Rn.52035.1 /TIER=ConsEnd /STK=0 /UG=Rn.52035 /UG_TITLE=ESTs	BE111933	Rn.52035	Rn.208165	March 2012 (Rnor5.0)	chr2:205520809-205521143 (-) // 92.27 // q34	---	---	---	est	---	---	---	---	---	---	---	---	---	---	---	---	---	---	---	---	---	---	---	---	This probe set was annotated using the Accession mapped clusters based pipeline to a UniGene identifier using 2 transcripts. // false // Accession mapped clusters // E	AT005495,BE111933	AT005495 // /DB_XREF=AT005495 /CLONE=6-E18-2 // gb // --- // --- /// BE111933 // /DB_XREF=UI-R-BS1-azu-f-12-0-UI.s1 /CLONE=UI-R-BS1-azu-f-12-0-UI // gb // --- // ---	---"
1387435_at	0.000377797	0.00793651	0.619476	367.566	227.698	3		Rat Expression Array 230 2.0	Rattus norvegicus	2013-10-23	Consensus sequence	GenBank	Rn.10969.1	gb:NM_013029.1 /DB_XREF=gi:6981539 /GEN=Siat8c /FEA=FLmRNA /CNT=5 /TID=Rn.10969.1 /TIER=FL /STK=2 /UG=Rn.10969 /LL=25547 /DEF=Rattus norvegicus Sialyltransferase 8 (GT3 alpha 2,8-sialyltransferase) C (Siat8c), mRNA. /PROD=sialyltransferase 8 (GT3 alpha2,8-sialyltransferase) C /FL=gb:NM_013029.1 gb:U55938.1	NM_013029	Rn.10969	Rn.90977	March 2012 (Rnor5.0)	chr18:58962842-58969419 (+) // 98.43 // q12.1	ST8 alpha-N-acetyl-neuraminide alpha-2,8-sialyltransferase 3	St8sia3	chr18q12.1	full length	ENSRNOG00000018305	25547	P97877 /// G3V8D0	EC:2.4.99.-	---	NP_037161	NM_013029	---	---	---	---	---	---	0001574 // ganglioside biosynthetic process // inferred from electronic annotation /// 0001574 // ganglioside biosynthetic process // not recorded /// 0006486 // protein glycosylation // not recorded /// 0006491 // N-glycan processing // inferred from electronic annotation /// 0006491 // N-glycan processing // not recorded /// 0008152 // metabolic process // not recorded /// 0009100 // glycoprote…	0005794 // Golgi apparatus // inferred from electronic annotation /// 0016020 // membrane // inferred from electronic annotation /// 0016021 // integral to membrane // inferred from electronic annotation /// 0030173 // integral to Golgi membrane // inferred from electronic annotation	0003828 // alpha-N-acetylneuraminate alpha-2,8-sialyltransferase activity // inferred from electronic annotation /// 0003828 // alpha-N-acetylneuraminate alpha-2,8-sialyltransferase activity // not recorded /// 0008373 // sialyltransferase activity // inferred from electronic annotation /// 0016740 // transferase activity // inferred from electronic annotation /// 0016757 // transferase activity,…	---	IPR001675 // Glycosyl transferase, family 29 // 4.0E-80	---	---	This probe set was annotated using the Matching Probes based pipeline to a Entrez Gene identifier using 3 transcripts. // false // Matching Probes // A	ENSRNOT00000024752(10),NM_013029(11),U55938(11)	ENSRNOT00000024752 // cdna:known chromosome:Rnor_5.0:18:58962843:58969336:1 gene:ENSRNOG00000018305 gene_biotype:protein_coding transcript_biotype:protein_coding // ensembl // 10 // --- /// NM_013029 // Rattus norvegicus ST8 alpha-N-acetyl-neuraminide alpha-2,8-sialyltransferase 3 (St8sia3), mRNA. // refseq // 11 // --- /// U55938 // Rattus norvegicus GD3 alpha 2,8-sialyltransferase mRNA complete…	GENSCAN00000035505 // ensembl // 7 // Cross Hyb Matching Probes"
1378458_at	0.00466044	0.031746	0.619534	212.252	131.498	7		Rat Expression Array 230 2.0	Rattus norvegicus	2013-10-23	Consensus sequence	GenBank	Rn.49622.1	gb:BI281745 /DB_XREF=gi:14931806 /DB_XREF=UI-R-CU0s-cbs-a-06-0-UI.s1 /CLONE=UI-R-CU0s-cbs-a-06-0-UI /FEA=EST /CNT=3 /TID=Rn.49622.1 /TIER=ConsEnd /STK=3 /UG=Rn.49622 /UG_TITLE=ESTs	BI281745	Rn.49622	Rn.207332	March 2012 (Rnor5.0)	chr13:91294989-91295632 (-) // 98.17 // q24	---	---	---	est	---	---	---	---	---	---	---	---	---	---	---	---	---	---	---	---	---	---	---	---	This probe set was annotated using the Accession mapped clusters based pipeline to a UniGene identifier using 3 transcripts. // false // Accession mapped clusters // E	BE097482,BI281745,BF412573	BE097482 // /DB_XREF=UI-R-BO1-apy-a-08-0-UI.s1 /CLONE=UI-R-BO1-apy-a-08-0-UI // gb // --- // --- /// BF412573 // /DB_XREF=UI-R-BT1-bnp-c-10-0-UI.s1 /CLONE=UI-R-BT1-bnp-c-10-0-UI // gb // --- // --- /// BI281745 // /DB_XREF=UI-R-CU0s-cbs-a-06-0-UI.s1 /CLONE=UI-R-CU0s-cbs-a-06-0-UI // gb // --- // ---	---"
1370122_at	0.0111358	0.031746	0.620037	285.701	177.145	9		Rat Expression Array 230 2.0	Rattus norvegicus	2013-10-23	Consensus sequence	GenBank	Rn.45331.1	gb:NM_053459.1 /DB_XREF=gi:16758201 /GEN=Rab27b /FEA=FLmRNA /CNT=9 /TID=Rn.45331.1 /TIER=FL /STK=0 /UG=Rn.45331 /LL=84590 /DEF=Rattus norvegicus RAB27B, member RAS oncogene family (Rab27b), mRNA. /PROD=RAB27B, member RAS oncogene family /FL=gb:NM_053459.1 gb:AF325693.1	NM_053459	Rn.45331	Rn.112603	March 2012 (Rnor5.0)	chr18:67642381-67703841 (-) // 98.09 // q12.2	RAB27B, member RAS oncogene family	Rab27b	chr18q12.1	full length	ENSRNOG00000012176	84590	Q99P74	---	---	NP_445911	NM_053459	---	---	---	---	620114	---	0006184 // GTP catabolic process // inferred from electronic annotation /// 0006886 // intracellular protein transport // inferred from electronic annotation /// 0006913 // nucleocytoplasmic transport // inferred from electronic annotation /// 0007165 // signal transduction // inferred from electronic annotation /// 0007264 // small GTPase mediated signal transduction // inferred from electronic …	0005622 // intracellular // inferred from electronic annotation /// 0005794 // Golgi apparatus // not recorded /// 0005795 // Golgi stack // inferred from electronic annotation /// 0005795 // Golgi stack // not recorded /// 0016020 // membrane // inferred from electronic annotation /// 0016324 // apical plasma membrane // inferred from direct assay /// 0030140 // trans-Golgi network transport ves…	0000166 // nucleotide binding // inferred from electronic annotation /// 0003924 // GTPase activity // not recorded /// 0003924 // GTPase activity // inferred from sequence or structural similarity /// 0005515 // protein binding // inferred from physical interaction /// 0005525 // GTP binding // not recorded /// 0005525 // GTP binding // inferred from sequence or structural similarity /// 0019003…	---	IPR000795 // Elongation factor, GTP-binding domain // 4.4E-9 /// IPR001806 // Small GTPase superfamily // 3.1E-58 /// IPR006689 // Small GTPase superfamily, ARF/SAR type // 2.9E-16 /// IPR013684 // Mitochondrial Rho-like // 8.2E-21	---	Bmd23 // Bone mineral density QTL 23 // Bone mineral density // peak /// Bmd23 // Bone mineral density QTL 23 // Bone mineral density // flank /// Bss46 // Bone structure and strength QTL 46 // Bone structure // flank /// Sach3 // Saccharin preference QTL 3 // saccharin preference // flank	This probe set was annotated using the Genome Target Overlap based pipeline to a Entrez Gene identifier using 3 transcripts. // false // Genome Target Overlap // B	AF325693,ENSRNOT00000016369,NM_053459	AF325693 // Rattus norvegicus strain Sprague-Dawley small GTP binding protein Rab27B mRNA, complete cds. // gb // --- // chr18:67642826-67703841(-) /// ENSRNOT00000016369 // cdna:known chromosome:Rnor_5.0:18:67642827:67703841:-1 gene:ENSRNOG00000012176 gene_biotype:protein_coding transcript_biotype:protein_coding // ensembl // --- // chr18:67642826-67703841(-) /// GENSCAN00000006409 // cdna:gensc…	---"
1385091_at	0.0107808	0.031746	0.620281	190.914	118.42	9		Rat Expression Array 230 2.0	Rattus norvegicus	2013-10-23	Consensus sequence	GenBank	Rn.68027.1	gb:AW530801 /DB_XREF=gi:7173215 /DB_XREF=UI-R-C4-alb-f-04-0-UI.s1 /CLONE=UI-R-C4-alb-f-04-0-UI /FEA=EST /CNT=1 /TID=Rn.68027.1 /TIER=ConsEnd /STK=1 /UG=Rn.68027 /UG_TITLE=EST, Weakly similar to T42707 hypothetical protein DKFZp586E041.1 (H.sapiens)	AW530801	Rn.68027	Rn.94023	March 2012 (Rnor5.0)	chr10:73650803-73651290 (-) // 100.0 // q26	mediator complex subunit 13	Med13	chr10q26	full length	ENSRNOG00000003679	303403	F1LXU0	---	---	NP_001100505	NM_001107035	---	---	---	---	---	---	0006357 // regulation of transcription from RNA polymerase II promoter // inferred from electronic annotation /// 0006367 // transcription initiation from RNA polymerase II promoter // inferred from electronic annotation /// 0006367 // transcription initiation from RNA polymerase II promoter // not recorded /// 0030518 // intracellular steroid hormone receptor signaling pathway // not recorded //…	0005634 // nucleus // not recorded /// 0016592 // mediator complex // inferred from electronic annotation /// 0016592 // mediator complex // not recorded	0001104 // RNA polymerase II transcription cofactor activity // inferred from electronic annotation /// 0001104 // RNA polymerase II transcription cofactor activity // not recorded /// 0003712 // transcription cofactor activity // not recorded /// 0003713 // transcription coactivator activity // inferred from electronic annotation /// 0003713 // transcription coactivator activity // not recorded …	---	IPR009401 // Mediator complex, subunit Med13 // 3.8E-133 /// IPR021643 // Mediator complex, subunit Med13, N-terminal, metazoa/fungi // 4.7E-70	---	---	This probe set was annotated using the Matching Probes based pipeline to a Entrez Gene identifier using 2 transcripts. // false // Matching Probes // A	ENSRNOT00000035280(11),NM_001107035(11)	ENSRNOT00000035280 // cdna:known chromosome:Rnor_5.0:10:73600909:73685836:-1 gene:ENSRNOG00000003679 gene_biotype:protein_coding transcript_biotype:protein_coding // ensembl // 11 // --- /// GENSCAN00000008674 // cdna:genscan chromosome:Rnor_5.0:10:73444965:73688462:-1 transcript_biotype:protein_coding // ensembl // 11 // --- /// NM_001107035 // Rattus norvegicus mediator complex subunit 13 (Med1…	---"
1368506_at	0.000152512	0.00793651	0.621024	430.608	267.418	2		Rat Expression Array 230 2.0	Rattus norvegicus	2013-10-23	Consensus sequence	GenBank	Rn.11065.1	gb:U27767.1 /DB_XREF=gi:1216370 /FEA=FLmRNA /CNT=42 /TID=Rn.11065.1 /TIER=FL /STK=1 /UG=Rn.11065 /LL=29480 /UG_GENE=Rgs4 /DEF=Rattus norvegicus RGP4 mRNA, complete cds. /PROD=RGP4 /FL=gb:AF117211.1 gb:U27767.1 gb:NM_017214.1	U27767	Rn.11065	Rn.11065 /// Rn.165237	March 2012 (Rnor5.0)	chr13:92682950-92689247 (-) // 95.74 // q24	regulator of G-protein signaling 4	Rgs4	chr13q24	est /// full length	ENSRNOG00000002773	29480	P49799	---	---	NP_058910	NM_017214	---	---	---	---	---	---	0009968 // negative regulation of signal transduction // inferred from electronic annotation /// 0038032 // termination of G-protein coupled receptor signaling pathway // inferred from electronic annotation /// 0043547 // positive regulation of GTPase activity // inferred from mutant phenotype /// 0045744 // negative regulation of G-protein coupled receptor protein signaling pathway // inferred f…	0005737 // cytoplasm // inferred from direct assay /// 0005829 // cytosol // inferred from direct assay /// 0005886 // plasma membrane // not recorded /// 0005886 // plasma membrane // inferred from direct assay /// 0016020 // membrane // inferred from direct assay /// 0043234 // protein complex // inferred from direct assay	0001965 // G-protein alpha-subunit binding // inferred from direct assay /// 0001965 // G-protein alpha-subunit binding // inferred from physical interaction /// 0005096 // GTPase activator activity // not recorded /// 0005096 // GTPase activator activity // inferred by curator /// 0005096 // GTPase activator activity // inferred from mutant phenotype	Calcium_regulation_in_cardiac_cells // GenMAPP /// Smooth_muscle_contraction // GenMAPP	IPR000342 // Regulator of G protein signalling // 7.9E-41	---	---	This probe set was annotated using the Matching Probes based pipeline to a Entrez Gene identifier using 4 transcripts. // false // Matching Probes // A	AF117211(11),ENSRNOT00000003774(11),NM_017214(11),U27767(9)	AF117211 // Rattus norvegicus regulator of G-protein signaling 4 (Rgs4) mRNA, complete cds. // gb // 11 // --- /// ENSRNOT00000003774 // cdna:known chromosome:Rnor_5.0:13:92682956:92689247:-1 gene:ENSRNOG00000002773 gene_biotype:protein_coding transcript_biotype:protein_coding // ensembl // 11 // --- /// NM_017214 // Rattus norvegicus regulator of G-protein signaling 4 (Rgs4), mRNA. // refseq // …	---"
1390263_at	0.00714541	0.015873	0.62123	318.198	197.674	7		Rat Expression Array 230 2.0	Rattus norvegicus	2013-10-23	Consensus sequence	GenBank	Rn.55907.1	gb:AI179936 /DB_XREF=gi:3730574 /DB_XREF=EST223667 /CLONE=RSPCN92 /FEA=EST /CNT=6 /TID=Rn.55907.1 /TIER=ConsEnd /STK=5 /UG=Rn.55907 /UG_TITLE=ESTs	AI179936	Rn.55907	Rn.31	March 2012 (Rnor5.0)	chr3:178480670-178481080 (+) // 100.0 // q43	GNAS complex locus	Gnas	chr3q42	full length	ENSRNOG00000046381	24896	Q792G6 /// M0R9T0 /// Q9Z213 /// Q63803 /// P63095 /// B0BMW4 /// B4F771 /// Q9JLG1 /// G3V916	---	---	NP_001019994 /// NP_001153125 /// NP_001153128 /// NP_062005 /// NP_068617	NM_001024823 /// NM_001159653 /// NM_001159656 /// NM_019132 /// NM_021845	---	---	---	---	2716	---	0001501 // skeletal system development // not recorded /// 0001894 // tissue homeostasis // not recorded /// 0001934 // positive regulation of protein phosphorylation // inferred from mutant phenotype /// 0001958 // endochondral ossification // not recorded /// 0006112 // energy reserve metabolic process // not recorded /// 0006184 // GTP catabolic process // not recorded /// 0006306 // DNA methy…	0001726 // ruffle // inferred from direct assay /// 0005576 // extracellular region // inferred from electronic annotation /// 0005737 // cytoplasm // inferred from direct assay /// 0005737 // cytoplasm // not recorded /// 0005768 // endosome // inferred from direct assay /// 0005829 // cytosol // inferred from direct assay /// 0005834 // heterotrimeric G-protein complex // inferred from direct a…	0000166 // nucleotide binding // inferred from electronic annotation /// 0001965 // G-protein alpha-subunit binding // inferred from physical interaction /// 0003924 // GTPase activity // not recorded /// 0003924 // GTPase activity // inferred from electronic annotation /// 0004871 // signal transducer activity // inferred from direct assay /// 0004871 // signal transducer activity // inferred fr…	Calcium_regulation_in_cardiac_cells // GenMAPP /// G_Protein_Signaling // GenMAPP /// Smooth_muscle_contraction // GenMAPP	IPR001019 // Guanine nucleotide binding protein (G-protein), alpha subunit // 1.1E-20	---	Bp81 // Blood pressure QTL 81 // Blood pressure // flank	This probe set was annotated using the Genome Consensus/Exemplar Overlap based pipeline to a Entrez Gene identifier using 2 transcripts. // false // Genome Consensus/Exemplar Overlap // C	AF107845,NM_001159656	AF107845 // Rattus norvegicus neuroendocrine-specific Golgi protein p55 (XLalphas) alternatively spliced mRNA, complete cds. // gb // --- // chr3:178426300-178482408(+) /// ENSRNOT00000072877 // cdna:novel chromosome:Rnor_5.0:3:178473711:178481975:1 gene:ENSRNOG00000046381 gene_biotype:protein_coding transcript_biotype:protein_coding // ensembl // --- // chr3:178473710-178481975(+) /// NM_0011596…	---"
1376419_at	0.00181725	0.00793651	0.621233	511.762	317.924	6		Rat Expression Array 230 2.0	Rattus norvegicus	2013-10-23	Consensus sequence	GenBank	Rn.26899.1	gb:BE116226 /DB_XREF=gi:8508331 /DB_XREF=UI-R-BS1-aya-h-04-0-UI.s1 /CLONE=UI-R-BS1-aya-h-04-0-UI /FEA=EST /CNT=5 /TID=Rn.26899.1 /TIER=ConsEnd /STK=5 /UG=Rn.26899 /UG_TITLE=ESTs	BE116226	Rn.26899	Rn.26899	March 2012 (Rnor5.0)	chrX:116380855-116381286 (+) // 82.38 // q34	---	---	---	est	---	---	---	---	---	---	---	---	---	---	---	---	---	---	---	---	---	---	---	---	This probe set was annotated using the Accession mapped clusters based pipeline to a UniGene identifier using 5 transcripts. // false // Accession mapped clusters // E	BE105049,AI113038,BE103456,BE116226,BE112400	AI113038 // /DB_XREF=UI-R-E1-fd-d-10-0-UI.s1 /CLONE=UI-R-E1-fd-d-10-0-UI // gb // --- // --- /// BE103456 // /DB_XREF=UI-R-BX0-arc-c-10-0-UI.s1 /CLONE=UI-R-BX0-arc-c-10-0-UI // gb // --- // --- /// BE105049 // /DB_XREF=UI-R-BX0-asf-g-06-0-UI.s1 /CLONE=UI-R-BX0-asf-g-06-0-UI // gb // --- // --- /// BE112400 // /DB_XREF=UI-R-BJ1-avm-c-02-0-UI.s1 /CLONE=UI-R-BJ1-avm-c-02-0-UI // gb // --- // --- ///…	---"
1390398_at	0.000852874	0.00793651	0.62139	558.563	347.085	3		Rat Expression Array 230 2.0	Rattus norvegicus	2013-10-23	Consensus sequence	GenBank	Rn.23068.1	gb:AI179372 /DB_XREF=gi:4135148 /DB_XREF=EST223069 /CLONE=RSPCG30 /FEA=EST /CNT=8 /TID=Rn.23068.1 /TIER=ConsEnd /STK=4 /UG=Rn.23068 /UG_TITLE=ESTs	AI179372	Rn.23068	Rn.4018	March 2012 (Rnor5.0)	chr16:9083761-9084443 (-) // 99.56 // p16	uncharacterized LOC100912503	LOC100912503	---	---	---	100912503	---	---	---	---	XR_146330 /// XR_146642	---	---	---	---	---	---	---	---	---	---	---	---	---	This probe set was annotated using the Accession mapped clusters based pipeline to a UniGene identifier using 5 transcripts. // false // Accession mapped clusters // E	BI293441,AI179372,AW920644,BE097911,AA924837	AA924837 // UI-R-A1-eg-h-04-0-UI.s1 Rattus norvegicus cDNA, 3' end // gb // --- // --- /// AA924837 // /DB_XREF=UI-R-A1-eg-h-04-0-UI.s1 /CLONE=UI-R-A1-eg-h-04-0-UI // gb // --- // --- /// AI179372 // EST223069 Rattus norvegicus cDNA, 3' end // gb // --- // --- /// AI179372 // /DB_XREF=EST223069 /CLONE=RSPCG30 // gb // --- // --- /// AW920644 // /DB_XREF=EST351948 /CLONE=RGIHA33 // gb // --- // --…	---"
1389116_at	0.000296524	0.00793651	0.621406	856.56	532.272	2		Rat Expression Array 230 2.0	Rattus norvegicus	2013-10-23	Consensus sequence	GenBank	Rn.20978.1	gb:BE111884 /DB_XREF=gi:8503989 /DB_XREF=UI-R-BS1-azu-b-04-0-UI.s1 /CLONE=UI-R-BS1-azu-b-04-0-UI /FEA=EST /CNT=9 /TID=Rn.20978.1 /TIER=Stack /STK=9 /UG=Rn.20978 /UG_TITLE=ESTs, Highly similar to MTR3_MOUSE MYOTUBULARIN-RELATED PROTEIN 3 (M.musculus)	BE111884	Rn.20978	Rn.20978	March 2012 (Rnor5.0)	chr15:50459222-50459611 (-) // 93.96 // p11	myotubularin related protein 9	Mtmr9	chr15p12	full length	ENSRNOG00000011560	282584	Q8K3W5 /// Q5XIN4	---	---	NP_001005761	NM_001005761	---	---	---	---	---	---	0016311 // dephosphorylation // inferred from electronic annotation /// 0050790 // regulation of catalytic activity // not recorded	---	0005515 // protein binding // inferred from electronic annotation /// 0016791 // phosphatase activity // inferred from electronic annotation /// 0030234 // enzyme regulator activity // inferred from electronic annotation /// 0030234 // enzyme regulator activity // not recorded	---	IPR010569 // Myotubularin-related // 1.1E-43	---	---	This probe set was annotated using the Matching Probes based pipeline to a Entrez Gene identifier using 4 transcripts. // false // Matching Probes // A	AF526269(10),BC083644(10),ENSRNOT00000015452(10),NM_001005761(10)	AF526269 // Rattus norvegicus myotubularin-related protein mRNA, partial cds. // gb // 10 // --- /// BC083644 // Rattus norvegicus myotubularin related protein 9, mRNA (cDNA clone MGC:94471 IMAGE:7134963), complete cds. // gb // 10 // --- /// ENSRNOT00000015452 // cdna:known chromosome:Rnor_5.0:15:50459294:50481325:-1 gene:ENSRNOG00000011560 gene_biotype:protein_coding transcript_biotype:protein_…	---"
1375721_at	0.000144317	0.00793651	0.621456	468.916	291.41	1		Rat Expression Array 230 2.0	Rattus norvegicus	2013-10-23	Consensus sequence	GenBank	Rn.17048.1	gb:BF408438 /DB_XREF=gi:11396413 /DB_XREF=UI-R-BJ2-brc-g-02-0-UI.s1 /CLONE=UI-R-BJ2-brc-g-02-0-UI /FEA=EST /CNT=9 /TID=Rn.17048.1 /TIER=Stack /STK=6 /UG=Rn.17048 /UG_TITLE=ESTs	BF408438	Rn.17048	Rn.8959	March 2012 (Rnor5.0)	chr4:189227828-189228673 (-) // 99.88 // q41	---	---	---	est	---	---	---	---	---	---	---	---	---	---	---	---	---	---	---	---	---	---	---	---	This probe set was annotated using the Accession mapped clusters based pipeline to a UniGene identifier using 9 transcripts. // false // Accession mapped clusters // E	AW143339,H31402,BF408438,BI275107,AI043739,H31401,BF418539,AT005734,BE107359	AI043739 // UI-R-C0-jj-f-12-0-UI.s1 Rattus norvegicus cDNA, 3' end // gb // --- // --- /// AI043739 // /DB_XREF=UI-R-C0-jj-f-12-0-UI.s1 /CLONE=UI-R-C0-jj-f-12-0-UI // gb // --- // --- /// AT005734 // /DB_XREF=AT005734 /CLONE=78-E14-1(37) // gb // --- // --- /// AW143339 // /DB_XREF=EST293635 /CLONE=RGIBK86 // gb // --- // --- /// BE107359 // /DB_XREF=UI-R-BS1-ays-g-11-0-UI.s1 /CLONE=UI-R-BS1-ays-…	---"
1381786_at	0.00459928	0.015873	0.622799	49.1671	30.6212	8		Rat Expression Array 230 2.0	Rattus norvegicus	2013-10-23	Consensus sequence	GenBank	Rn.48081.1	gb:BE114356 /DB_XREF=gi:8506461 /DB_XREF=UI-R-CA0-axp-c-08-0-UI.s1 /CLONE=UI-R-CA0-axp-c-08-0-UI /FEA=EST /CNT=2 /TID=Rn.48081.1 /TIER=ConsEnd /STK=2 /UG=Rn.48081 /UG_TITLE=ESTs	BE114356	Rn.48081	---	March 2012 (Rnor5.0)	chr13:114213128-114213938 (-) // 95.1 // q27	---	---	---	---	---	---	---	---	---	---	---	---	---	---	---	---	---	---	---	---	---	---	---	---	This probe set was annotated using the Design Representative Id based pipeline to a GenBank identifier using 1 transcripts. // false // Design Representative Id // R	BE114356	BE114356 // /DB_XREF=UI-R-CA0-axp-c-08-0-UI.s1 /CLONE=UI-R-CA0-axp-c-08-0-UI // gb // --- // ---	---"
1385017_at	0.0172482	0.015873	0.623014	79.3655	49.4459	9		Rat Expression Array 230 2.0	Rattus norvegicus	2013-10-23	Consensus sequence	GenBank	Rn.48163.1	gb:AW533683 /DB_XREF=gi:7176097 /DB_XREF=UI-R-BU0-anj-g-12-0-UI.s1 /CLONE=UI-R-BU0-anj-g-12-0-UI /FEA=EST /CNT=1 /TID=Rn.48163.1 /TIER=ConsEnd /STK=1 /UG=Rn.48163 /UG_TITLE=EST	AW533683	Rn.48163	Rn.175488	March 2012 (Rnor5.0)	chr3:112235448-112235989 (-) // 99.82 // q35	zinc finger protein 770	Zfp770	chr3q35	est	ENSRNOG00000043037	691610	F1M076	---	---	XP_001079020 /// XP_003753805	XM_001079020 /// XM_003753757	---	---	---	---	---	---	0006351 // transcription, DNA-dependent // inferred from electronic annotation /// 0006355 // regulation of transcription, DNA-dependent // inferred from electronic annotation /// 0006357 // regulation of transcription from RNA polymerase II promoter // not recorded /// 0006366 // transcription from RNA polymerase II promoter // not recorded	0005622 // intracellular // inferred from electronic annotation /// 0005634 // nucleus // not recorded	0000981 // sequence-specific DNA binding RNA polymerase II transcription factor activity // not recorded /// 0003676 // nucleic acid binding // inferred from electronic annotation /// 0003700 // sequence-specific DNA binding transcription factor activity // inferred from electronic annotation /// 0008270 // zinc ion binding // inferred from electronic annotation /// 0046872 // metal ion binding /…	---	IPR007087 // Zinc finger, C2H2 // 2.3E-8	---	---	This probe set was annotated using the Matching Probes based pipeline to a Entrez Gene identifier using 2 transcripts. // false // Matching Probes // A	ENSRNOT00000067646(11),XM_003753757(11)	ENSRNOT00000067646 // cdna:known chromosome:Rnor_5.0:3:112234699:112236810:-1 gene:ENSRNOG00000043037 gene_biotype:protein_coding transcript_biotype:protein_coding // ensembl // 11 // --- /// GENSCAN00000008321 // cdna:genscan chromosome:Rnor_5.0:3:112234693:112236792:-1 transcript_biotype:protein_coding // ensembl // 11 // --- /// XM_003753757 // PREDICTED: Rattus norvegicus zinc finger protein …	---"
1392362_at	0.00256807	0.015873	0.623238	233.282	145.39	6		Rat Expression Array 230 2.0	Rattus norvegicus	2013-10-23	Consensus sequence	GenBank	Rn.49674.1	gb:BE097725 /DB_XREF=gi:8488656 /DB_XREF=UI-R-BO1-aqb-a-06-0-UI.s1 /CLONE=UI-R-BO1-aqb-a-06-0-UI /FEA=EST /CNT=2 /TID=Rn.49674.1 /TIER=ConsEnd /STK=2 /UG=Rn.49674 /UG_TITLE=ESTs	BE097725	Rn.49674	Rn.49674	March 2012 (Rnor5.0)	chr2:250872861-250873224 (-) // 100.0 // q43	---	---	---	est	---	---	---	---	---	---	---	---	---	---	---	---	---	---	---	---	---	---	---	---	This probe set was annotated using the Accession mapped clusters based pipeline to a UniGene identifier using 2 transcripts. // false // Accession mapped clusters // E	BE097725,BF415442	BE097725 // /DB_XREF=UI-R-BO1-aqb-a-06-0-UI.s1 /CLONE=UI-R-BO1-aqb-a-06-0-UI // gb // --- // --- /// BF415442 // /DB_XREF=UI-R-CA1-blk-b-08-0-UI.s1 /CLONE=UI-R-CA1-blk-b-08-0-UI // gb // --- // ---	---"
1380744_at	0.00454006	0.015873	0.623394	453.998	283.02	7		Rat Expression Array 230 2.0	Rattus norvegicus	2013-10-23	Consensus sequence	GenBank	Rn.62808.1	gb:BF390757 /DB_XREF=gi:11375599 /DB_XREF=UI-R-CA1-bcp-a-08-0-UI.s1 /CLONE=UI-R-CA1-bcp-a-08-0-UI /FEA=EST /CNT=2 /TID=Rn.62808.1 /TIER=ConsEnd /STK=2 /UG=Rn.62808 /UG_TITLE=ESTs	BF390757	Rn.62808	Rn.62808	March 2012 (Rnor5.0)	chr16:47943427-47943985 (+) // 98.24 // q11	---	---	---	est	---	---	---	---	---	---	---	---	---	---	---	---	---	---	---	---	---	---	---	---	This probe set was annotated using the Accession mapped clusters based pipeline to a UniGene identifier using 2 transcripts. // false // Accession mapped clusters // E	BF390757,BF415763	BF390757 // /DB_XREF=UI-R-CA1-bcp-a-08-0-UI.s1 /CLONE=UI-R-CA1-bcp-a-08-0-UI // gb // --- // --- /// BF415763 // /DB_XREF=UI-R-CA0-bke-e-06-0-UI.s1 /CLONE=UI-R-CA0-bke-e-06-0-UI // gb // --- // ---	---"
1397674_at	0.00307081	0.00793651	0.623579	1727.07	1076.96	7		Rat Expression Array 230 2.0	Rattus norvegicus	2013-10-23	Consensus sequence	GenBank	Rn.27380.1	gb:AI502930 /DB_XREF=gi:4400781 /DB_XREF=UI-R-C1-kr-a-02-0-UI.s1 /CLONE=UI-R-C1-kr-a-02-0-UI /FEA=EST /CNT=4 /TID=Rn.27380.1 /TIER=ConsEnd /STK=0 /UG=Rn.27380 /UG_TITLE=ESTs, Highly similar to IF38_HUMAN EUKARYOTIC TRANSLATION INITIATION FACTOR 3 SUBUNIT 8 (H.sapiens)	AI502930	Rn.27380	Rn.4207	March 2012 (Rnor5.0)	chr1:204958324-204961369 (-) // 99.54 // q37	eukaryotic translation initiation factor 3, subunit C	Eif3c	chr1q36	full length	ENSRNOG00000018761	293484	B5DFC8	---	---	NP_001094132	NM_001100662	---	---	---	---	---	---	0001731 // formation of translation preinitiation complex // inferred from electronic annotation /// 0006412 // translation // inferred from electronic annotation /// 0006413 // translational initiation // not recorded /// 0006413 // translational initiation // inferred from sequence or structural similarity /// 0006446 // regulation of translational initiation // inferred from electronic annotat…	0005737 // cytoplasm // inferred from electronic annotation /// 0005852 // eukaryotic translation initiation factor 3 complex // not recorded /// 0005852 // eukaryotic translation initiation factor 3 complex // inferred from sequence or structural similarity /// 0016282 // eukaryotic 43S preinitiation complex // inferred from electronic annotation /// 0033290 // eukaryotic 48S preinitiation compl…	0003723 // RNA binding // inferred from electronic annotation /// 0003743 // translation initiation factor activity // not recorded /// 0003743 // translation initiation factor activity // inferred from sequence or structural similarity /// 0005515 // protein binding // inferred from electronic annotation /// 0031369 // translation initiation factor binding // inferred from electronic annotation	---	IPR000717 // Proteasome component (PCI) domain // 4.9E-21 /// IPR008905 // Eukaryotic translation initiation factor 3 subunit C, N-terminal domain // 6.0E-71 /// IPR008905 // Eukaryotic translation initiation factor 3 subunit C, N-terminal domain // 4.3E-202	---	---	This probe set was annotated using the Matching Probes based pipeline to a Entrez Gene identifier using 4 transcripts. // false // Matching Probes // A	BC169011(11),ENSRNOT00000025782(11),FQ225044(11),NM_001100662(11)	BC169011 // Rattus norvegicus eukaryotic translation initiation factor 3, subunit C, mRNA (cDNA clone MGC:189377 IMAGE:9090822), complete cds. // gb // 11 // --- /// ENSRNOT00000025782 // cdna:known chromosome:Rnor_5.0:1:204943167:204961361:-1 gene:ENSRNOG00000018761 gene_biotype:protein_coding transcript_biotype:protein_coding // ensembl // 11 // --- /// FQ225044 // Rattus norvegicus TL0AEA55YF0…	---"
1391297_at	0.00506722	0.015873	0.624172	330.12	206.052	8		Rat Expression Array 230 2.0	Rattus norvegicus	2013-10-23	Consensus sequence	GenBank	Rn.79443.1	gb:BI281108 /DB_XREF=gi:14930517 /DB_XREF=UI-R-DD0-bzr-c-12-0-UI.s1 /CLONE=UI-R-DD0-bzr-c-12-0-UI /FEA=EST /CNT=3 /TID=Rn.79443.1 /TIER=ConsEnd /STK=3 /UG=Rn.79443 /UG_TITLE=ESTs, Weakly similar to metastasis associated 1 (Rattus norvegicus) (R.norvegicus)	BI281108	Rn.79443	Rn.218203	March 2012 (Rnor5.0)	chr6:144877688-144886110 (-) // 99.76 // q32	REST corepressor 1	Rcor1	---	est	ENSRNOG00000008067	---	F1LXS5	---	---	---	---	---	---	---	---	---	---	0030218 // erythrocyte differentiation // inferred from electronic annotation /// 0045654 // positive regulation of megakaryocyte differentiation // inferred from electronic annotation /// 0045892 // negative regulation of transcription, DNA-dependent // inferred from electronic annotation /// 0070933 // histone H4 deacetylation // inferred from electronic annotation	0005634 // nucleus // inferred from electronic annotation /// 0017053 // transcriptional repressor complex // inferred from electronic annotation	0001078 // RNA polymerase II core promoter proximal region sequence-specific DNA binding transcription factor activity involved in negative regulation of transcription // inferred from electronic annotation /// 0003677 // DNA binding // inferred from electronic annotation /// 0003682 // chromatin binding // inferred from electronic annotation /// 0005515 // protein binding // inferred from electr…	---	IPR001005 // SANT/Myb domain // 3.9E-13	---	---	This probe set was annotated using the Matching Probes based pipeline to a UniGene identifier using 1 transcripts. // false // Matching Probes // A	ENSRNOT00000010676(11)	ENSRNOT00000010676 // cdna:known_by_projection chromosome:Rnor_5.0:6:144866567:144901118:-1 gene:ENSRNOG00000008067 gene_biotype:protein_coding transcript_biotype:protein_coding // ensembl // 11 // --- /// GENSCAN00000018290 // cdna:genscan chromosome:Rnor_5.0:6:144857969:144886110:-1 transcript_biotype:protein_coding // ensembl // 11 // ---	BC169033 // gb // 1 // Cross Hyb Matching Probes /// NM_001134985 // refseq // 1 // Cross Hyb Matching Probes /// GENSCAN00000001086 // ensembl // 1 // Cross Hyb Matching Probes /// ENSRNOT00000073588 // ensembl // 1 // Cross Hyb Matching Probes"
1385393_at	0.00448941	0.015873	0.62433	670.855	418.835	7		Rat Expression Array 230 2.0	Rattus norvegicus	2013-10-23	Consensus sequence	GenBank	Rn.74710.1	gb:BE099283 /DB_XREF=gi:8491159 /DB_XREF=UI-R-BJ1-aub-e-10-0-UI.s1 /CLONE=UI-R-BJ1-aub-e-10-0-UI /FEA=EST /CNT=1 /TID=Rn.74710.1 /TIER=ConsEnd /STK=1 /UG=Rn.74710 /UG_TITLE=EST	BE099283	Rn.74710	Rn.131829	March 2012 (Rnor5.0)	chr14:63286935-63287274 (+) // 98.83 // q11	---	---	---	est	---	---	---	---	---	---	---	---	---	---	---	---	---	---	---	---	---	---	---	---	This probe set was annotated using the Accession mapped clusters based pipeline to a UniGene identifier using 1 transcripts. // false // Accession mapped clusters // E	BE099283	BE099283 // /DB_XREF=UI-R-BJ1-aub-e-10-0-UI.s1 /CLONE=UI-R-BJ1-aub-e-10-0-UI // gb // --- // ---	---"
1387020_at	3.83062e-05	0.00793651	0.624338	1667.88	1041.32	1		Rat Expression Array 230 2.0	Rattus norvegicus	2013-10-23	Consensus sequence	GenBank	Rn.6150.1	gb:BG664123 /DB_XREF=gi:13886045 /DB_XREF=DRAAEA09 /CLONE=DRAAEA09 /FEA=FLmRNA /CNT=33 /TID=Rn.6150.1 /TIER=ConsEnd /STK=3 /UG=Rn.6150 /LL=25427 /UG_GENE=Cyp51 /UG_TITLE=Cytochrom P450 Lanosterol 14 alpha-demethylase /FL=gb:U17697.1 gb:NM_012941.1	BG664123	Rn.6150	Rn.107152	March 2012 (Rnor5.0)	chr4:27078654-27097240 (+) // 86.83 // q12	cytochrome P450, family 51	Cyp51	chr4q13	full length	---	25427	Q64654	EC:1.14.13.70	---	NP_037073	NM_012941	---	---	---	---	---	---	0006629 // lipid metabolic process // inferred from electronic annotation /// 0006694 // steroid biosynthetic process // not recorded /// 0006695 // cholesterol biosynthetic process // inferred from electronic annotation /// 0008202 // steroid metabolic process // inferred from electronic annotation /// 0008203 // cholesterol metabolic process // inferred from electronic annotation /// 0016126 //…	0005783 // endoplasmic reticulum // inferred from electronic annotation /// 0005789 // endoplasmic reticulum membrane // inferred from electronic annotation /// 0016020 // membrane // inferred from electronic annotation /// 0016021 // integral to membrane // inferred from electronic annotation /// 0031090 // organelle membrane // inferred from electronic annotation /// 0043231 // intracellular me…	0004497 // monooxygenase activity // inferred from electronic annotation /// 0005506 // iron ion binding // inferred from electronic annotation /// 0008398 // sterol 14-demethylase activity // inferred from direct assay /// 0008398 // sterol 14-demethylase activity // not recorded /// 0009055 // electron carrier activity // inferred from electronic annotation /// 0016491 // oxidoreductase activit…	Cholesterol_Biosynthesis // GenMAPP	---	---	---	This probe set was annotated using the Matching Probes based pipeline to a Entrez Gene identifier using 2 transcripts. // false // Matching Probes // A	BC087033(11),NM_012941(11)	BC087033 // Rattus norvegicus cytochrome P450, subfamily 51, mRNA (cDNA clone MGC:93630 IMAGE:7130609), complete cds. // gb // 11 // --- /// NM_012941 // Rattus norvegicus cytochrome P450, family 51 (Cyp51), mRNA. // refseq // 11 // ---	---"
1384728_at	0.00441237	0.00793651	0.624375	984.829	614.903	7		Rat Expression Array 230 2.0	Rattus norvegicus	2013-10-23	Consensus sequence	GenBank	Rn.63555.1	gb:BE112826 /DB_XREF=gi:8504931 /DB_XREF=UI-R-CA0-axd-c-02-0-UI.s1 /CLONE=UI-R-CA0-axd-c-02-0-UI /FEA=EST /CNT=2 /TID=Rn.63555.1 /TIER=ConsEnd /STK=2 /UG=Rn.63555 /UG_TITLE=ESTs, Moderately similar to checkpoint suppressor 1 (H.sapiens)	BE112826	Rn.63555	Rn.105640 /// Rn.180052	March 2012 (Rnor5.0)	chr6:132418526-132419064 (-) // 100.0 // q32	forkhead box N3	Foxn3	chr6q32	est /// full length	ENSRNOG00000004709	314374	D3ZIJ7	---	---	NP_001101517	NM_001108047	---	---	---	---	---	---	0006351 // transcription, DNA-dependent // inferred from electronic annotation /// 0006355 // regulation of transcription, DNA-dependent // inferred from electronic annotation /// 0007389 // pattern specification process // not recorded /// 0009790 // embryo development // not recorded /// 0009888 // tissue development // not recorded /// 0045892 // negative regulation of transcription, DNA-depen…	0005634 // nucleus // inferred from electronic annotation /// 0005667 // transcription factor complex // not recorded	0003677 // DNA binding // inferred from electronic annotation /// 0003690 // double-stranded DNA binding // not recorded /// 0003700 // sequence-specific DNA binding transcription factor activity // inferred from electronic annotation /// 0003705 // RNA polymerase II distal enhancer sequence-specific DNA binding transcription factor activity // not recorded /// 0005515 // protein binding // infer…	---	IPR001766 // Transcription factor, fork head // 7.1E-40	---	---	This probe set was annotated using the Matching Probes based pipeline to a Entrez Gene identifier using 2 transcripts. // false // Matching Probes // A	ENSRNOT00000006604(11),NM_001108047(11)	ENSRNOT00000006604 // cdna:known chromosome:Rnor_5.0:6:132416694:132806362:-1 gene:ENSRNOG00000004709 gene_biotype:protein_coding transcript_biotype:protein_coding // ensembl // 11 // --- /// NM_001108047 // Rattus norvegicus forkhead box N3 (Foxn3), mRNA. // refseq // 11 // ---	GENSCAN00000043074 // ensembl // 6 // Cross Hyb Matching Probes"
1371093_at	0.0041263	0.00793651	0.62515	792	495.119	7		Rat Expression Array 230 2.0	Rattus norvegicus	2013-10-23	Consensus sequence	GenBank	Rn.71317.1	gb:BF405311 /DB_XREF=gi:11393286 /DB_XREF=UI-R-CA1-biw-k-11-0-UI.s1 /CLONE=UI-R-CA1-biw-k-11-0-UI /FEA=mRNA /CNT=2 /TID=Rn.71317.1 /TIER=ConsEnd /STK=1 /UG=Rn.71317 /LL=117521 /UG_GENE=Znf291 /UG_TITLE=zinc finger protein 291	BF405311	Rn.71317	Rn.232456	March 2012 (Rnor5.0)	chr8:59044230-59057244 (-) // 100.0 // q24	S-phase cyclin A-associated protein in the ER	Scaper	chr8q24	---	ENSRNOG00000006864	117521	F1LRM0 /// Q99MF7	---	---	XP_001070332 /// XP_003750559 /// XP_003754466 /// XP_343395	XM_001070332 /// XM_003750511 /// XM_003754418 /// XM_343394	---	---	---	---	---	---	---	0005622 // intracellular // inferred from electronic annotation	0003676 // nucleic acid binding // inferred from electronic annotation /// 0008270 // zinc ion binding // inferred from electronic annotation	---	---	---	---	This probe set was annotated using the Matching Probes based pipeline to a Entrez Gene identifier using 1 transcripts. // false // Matching Probes // A	ENSRNOT00000009169(10)	ENSRNOT00000009169 // cdna:known chromosome:Rnor_5.0:8:58788796:59138175:-1 gene:ENSRNOG00000006864 gene_biotype:protein_coding transcript_biotype:protein_coding // ensembl // 10 // --- /// GENSCAN00000008536 // cdna:genscan chromosome:Rnor_5.0:8:58983354:59141377:-1 transcript_biotype:protein_coding // ensembl // 10 // ---	---"
1390174_at	1.1886e-05	0.00793651	0.625681	2414.01	1510.4	1		Rat Expression Array 230 2.0	Rattus norvegicus	2013-10-23	Consensus sequence	GenBank	Rn.18819.1	gb:BI289762 /DB_XREF=gi:14947674 /DB_XREF=UI-R-DK0-cfn-h-07-0-UI.s1 /CLONE=UI-R-DK0-cfn-h-07-0-UI /FEA=EST /CNT=7 /TID=Rn.18819.1 /TIER=ConsEnd /STK=5 /UG=Rn.18819 /UG_TITLE=ESTs, Weakly similar to T12482 hypothetical protein DKFZp564P0662.1 (H.sapiens)	BI289762	Rn.18819	---	March 2012 (Rnor5.0)	chr6:141619517-141619910 (+) // 95.62 // q32	echinoderm microtubule associated protein like 1	Eml1	---	---	ENSRNOG00000043143	---	D3ZK42 /// M0RCT5 /// M0RDD8	---	---	---	---	---	---	---	---	---	---	---	---	0005515 // protein binding // inferred from electronic annotation	---	IPR001680 // WD40 repeat // 3.0E-6 /// IPR001680 // WD40 repeat // 5.5E-8 /// IPR001680 // WD40 repeat // 1.3E-6 /// IPR001680 // WD40 repeat // 7.4E-8 /// IPR001680 // WD40 repeat // 2.6E-7 /// IPR001680 // WD40 repeat // 2.9E-6 /// IPR001680 // WD40 repeat // 5.3E-8 /// IPR001680 // WD40 repeat // 1.2E-6 /// IPR001680 // WD40 repeat // 7.3E-8 /// IPR001680 // WD40 repeat // 2.6E-7 /// IPR001680…	---	---	This probe set was annotated using the Genome Target Overlap based pipeline to a ENSEMBL identifier using 1 transcripts. // false // Genome Target Overlap // B	ENSRNOT00000071863,ENSRNOT00000071733,ENSRNOT00000066611	ENSRNOT00000066611 // cdna:known_by_projection chromosome:Rnor_5.0:6:141509418:141619631:1 gene:ENSRNOG00000043143 gene_biotype:protein_coding transcript_biotype:protein_coding // ensembl // --- // chr6:141509417-141619631(+) /// ENSRNOT00000071733 // cdna:known_by_projection chromosome:Rnor_5.0:6:141552781:141619631:1 gene:ENSRNOG00000043143 gene_biotype:protein_coding transcript_biotype:protein…	BC097450 // gb // 7 // Cross Hyb Matching Probes /// NM_001025741 // refseq // 7 // Cross Hyb Matching Probes"
1378624_at	0.00135649	0.00793651	0.625947	94.1618	58.9403	5		Rat Expression Array 230 2.0	Rattus norvegicus	2013-10-23	Consensus sequence	GenBank	Rn.50650.1	gb:BE107074 /DB_XREF=gi:8499179 /DB_XREF=UI-R-BS1-ayp-e-08-0-UI.s1 /CLONE=UI-R-BS1-ayp-e-08-0-UI /FEA=EST /CNT=3 /TID=Rn.50650.1 /TIER=ConsEnd /STK=3 /UG=Rn.50650 /UG_TITLE=ESTs	BE107074	Rn.50650	Rn.50650	March 2012 (Rnor5.0)	chrX:15273872-15274370 (+) // 92.54 // q12	---	---	---	est	---	---	---	---	---	---	---	---	---	---	---	---	---	---	---	---	---	---	---	---	This probe set was annotated using the Accession mapped clusters based pipeline to a UniGene identifier using 3 transcripts. // false // Accession mapped clusters // E	BE104558,BE108961,BE107074	BE104558 // /DB_XREF=UI-R-BX0-arq-g-08-0-UI.s1 /CLONE=UI-R-BX0-arq-g-08-0-UI // gb // --- // --- /// BE107074 // /DB_XREF=UI-R-BS1-ayp-e-08-0-UI.s1 /CLONE=UI-R-BS1-ayp-e-08-0-UI // gb // --- // --- /// BE108961 // /DB_XREF=UI-R-BS1-aza-d-06-0-UI.s1 /CLONE=UI-R-BS1-aza-d-06-0-UI // gb // --- // ---	---"
1388872_at	0.000276045	0.00793651	0.626525	1304.5	817.301	1		Rat Expression Array 230 2.0	Rattus norvegicus	2013-10-23	Consensus sequence	GenBank	Rn.10780.2	gb:BI290053 /DB_XREF=gi:14948259 /DB_XREF=UI-R-DK0-cfr-c-09-0-UI.s1 /CLONE=UI-R-DK0-cfr-c-09-0-UI /FEA=EST /CNT=28 /TID=Rn.10780.2 /TIER=Stack /STK=10 /UG=Rn.10780 /LL=89784 /UG_GENE=Idi1 /UG_TITLE=isopentenyl-diphosphate delta isomerase	BI290053	Rn.10780	Rn.10780	March 2012 (Rnor5.0)	chr17:59781705-59783227 (-) // 96.02 // q12.1	isopentenyl-diphosphate delta isomerase 1	Idi1	chr17q12.1	full length	---	89784	O35760	EC:5.3.3.2	---	NP_445991	NM_053539	---	---	---	---	---	---	0006629 // lipid metabolic process // inferred from electronic annotation /// 0006694 // steroid biosynthetic process // inferred from electronic annotation /// 0006695 // cholesterol biosynthetic process // traceable author statement /// 0008202 // steroid metabolic process // inferred from electronic annotation /// 0008203 // cholesterol metabolic process // inferred from electronic annotation …	0005739 // mitochondrion // inferred from electronic annotation /// 0005739 // mitochondrion // not recorded /// 0005777 // peroxisome // inferred from direct assay /// 0005777 // peroxisome // not recorded	0000287 // magnesium ion binding // inferred from electronic annotation /// 0000287 // magnesium ion binding // not recorded /// 0004452 // isopentenyl-diphosphate delta-isomerase activity // not recorded /// 0004452 // isopentenyl-diphosphate delta-isomerase activity // traceable author statement /// 0016787 // hydrolase activity // inferred from electronic annotation /// 0016853 // isomerase ac…	Cholesterol_Biosynthesis // GenMAPP /// Cholesterol_biosynthesis_KEGG // GenMAPP	---	---	---	This probe set was annotated using the Matching Probes based pipeline to a Entrez Gene identifier using 2 transcripts. // false // Matching Probes // A	FQ220024(11),NM_053539(11)	FQ220024 // Rattus norvegicus TL0ADA44YH17 mRNA sequence. // gb // 11 // --- /// NM_053539 // Rattus norvegicus isopentenyl-diphosphate delta isomerase 1 (Idi1), mRNA. // refseq // 11 // ---	---"
1381099_at	0.00010344	0.00793651	0.626651	127.248	79.7401	2		Rat Expression Array 230 2.0	Rattus norvegicus	2013-10-23	Consensus sequence	GenBank	Rn.39296.1	gb:AI236843 /DB_XREF=gi:3830349 /DB_XREF=EST233405 /CLONE=ROVDL25 /FEA=EST /CNT=2 /TID=Rn.39296.1 /TIER=ConsEnd /STK=2 /UG=Rn.39296 /UG_TITLE=ESTs	AI236843	Rn.39296	---	March 2012 (Rnor5.0)	chrX:2090831-2091270 (+) // 92.62 // q11	---	---	---	---	---	---	---	---	---	---	---	---	---	---	---	---	---	---	---	---	---	---	---	---	This probe set was annotated using the Design Representative Id based pipeline to a GenBank identifier using 1 transcripts. // false // Design Representative Id // R	AI236843	AI236843 // /DB_XREF=EST233405 /CLONE=ROVDL25 // gb // --- // ---	---"
1379460_at	0.00378992	0.015873	0.62667	608.903	381.581	7		Rat Expression Array 230 2.0	Rattus norvegicus	2013-10-23	Consensus sequence	GenBank	Rn.19477.1	gb:BF387898 /DB_XREF=gi:11372722 /DB_XREF=UI-R-CA1-bbw-a-08-0-UI.s1 /CLONE=UI-R-CA1-bbw-a-08-0-UI /FEA=EST /CNT=6 /TID=Rn.19477.1 /TIER=ConsEnd /STK=2 /UG=Rn.19477 /UG_TITLE=ESTs	BF387898	Rn.19477	Rn.222815	March 2012 (Rnor5.0)	chr5:126358605-126359104 (+) // 95.59 // q34	SH3-domain GRB2-like (endophilin) interacting protein 1	Sgip1	chr5q34	---	---	313413	---	---	---	XP_001058167 /// XP_003750034 /// XP_003750035 /// XP_003750036 /// XP_003754111 /// XP_003754112 /// XP_003754113 /// XP_233240	XM_001058167 /// XM_003749986 /// XM_003749987 /// XM_003749988 /// XM_003754063 /// XM_003754064 /// XM_003754065 /// XM_233240	---	---	---	---	---	---	0002021 // response to dietary excess // inferred from mutant phenotype /// 0006897 // endocytosis // inferred from electronic annotation /// 0048260 // positive regulation of receptor-mediated endocytosis // not recorded /// 0048260 // positive regulation of receptor-mediated endocytosis // inferred from sequence or structural similarity /// 2000253 // positive regulation of feeding behavior // …	0005737 // cytoplasm // not recorded /// 0005737 // cytoplasm // inferred from sequence or structural similarity /// 0005886 // plasma membrane // not recorded /// 0005886 // plasma membrane // inferred from sequence or structural similarity /// 0005905 // coated pit // inferred from electronic annotation /// 0005905 // coated pit // not recorded /// 0030122 // AP-2 adaptor complex // not recorde…	0005543 // phospholipid binding // not recorded /// 0005543 // phospholipid binding // inferred from sequence or structural similarity /// 0008017 // microtubule binding // not recorded /// 0008017 // microtubule binding // inferred from sequence or structural similarity /// 0015631 // tubulin binding // inferred from physical interaction /// 0015631 // tubulin binding // not recorded /// 0017124…	---	---	---	---	This probe set was annotated using the Genome Target Overlap based pipeline to a UniGene identifier using 2 transcripts. // false // Genome Target Overlap // B	FQ213104,FQ214267	FQ213104 // Rattus norvegicus TL0AAA49YL04 mRNA sequence. // gb // --- // chr5:126358950-126360452(+) /// FQ214267 // Rattus norvegicus TL0AAA42YM03 mRNA sequence. // gb // --- // chr5:126358950-126360452(+)	---"
1368933_at	0.00180702	0.00793651	0.627002	1147.59	719.539	2		Rat Expression Array 230 2.0	Rattus norvegicus	2013-10-23	Consensus sequence	GenBank	Rn.10254.1	gb:NM_012894.1 /DB_XREF=gi:6978444 /GEN=Adarb1 /FEA=FLmRNA /CNT=8 /TID=Rn.10254.1 /TIER=FL /STK=2 /UG=Rn.10254 /LL=25367 /DEF=Rattus norvegicus adenosine deaminase, RNA-specific, B1 (Adarb1), mRNA. /PROD=adenosine deaminase, RNA-specific, B1 /FL=gb:NM_012894.1 gb:U43534.1	NM_012894	Rn.10254	Rn.172406 /// Rn.89675	March 2012 (Rnor5.0)	chr20:14198131-14261748 (+) // 99.93 // p12	adenosine deaminase, RNA-specific, B1	Adarb1	chr20p12	est /// full length	ENSRNOG00000001227	25367	P51400 /// G3V649 /// O08960	---	---	NP_001104525 /// NP_001104526 /// NP_001104527 /// NP_037026	NM_001111055 /// NM_001111056 /// NM_001111057 /// NM_012894	---	---	---	---	---	---	0006382 // adenosine to inosine editing // not recorded /// 0006382 // adenosine to inosine editing // inferred from sequence or structural similarity /// 0006396 // RNA processing // inferred from electronic annotation /// 0006396 // RNA processing // not recorded /// 0006396 // RNA processing // inferred from sequence or structural similarity /// 0006397 // mRNA processing // inferred from elec…	0005622 // intracellular // inferred from electronic annotation /// 0005634 // nucleus // not recorded /// 0005654 // nucleoplasm // inferred from direct assay /// 0005730 // nucleolus // inferred from direct assay /// 0005730 // nucleolus // not recorded	0003723 // RNA binding // not recorded /// 0003723 // RNA binding // inferred from sequence or structural similarity /// 0003725 // double-stranded RNA binding // inferred from electronic annotation /// 0003725 // double-stranded RNA binding // not recorded /// 0003725 // double-stranded RNA binding // inferred from sequence or structural similarity /// 0003726 // double-stranded RNA adenosine de…	---	IPR001159 // Double-stranded RNA-binding // 5.3E-18 /// IPR001159 // Double-stranded RNA-binding // 1.2E-15 /// IPR002466 // Adenosine deaminase/editase // 2.2E-125	---	---	This probe set was annotated using the Matching Probes based pipeline to a Entrez Gene identifier using 6 transcripts. // false // Matching Probes // A	ENSRNOT00000001642(11),NM_001111055(11),NM_001111056(11),NM_001111057(11),NM_012894(11),U43534(11)	ENSRNOT00000001642 // cdna:known chromosome:Rnor_5.0:20:14137260:14264944:1 gene:ENSRNOG00000001227 gene_biotype:protein_coding transcript_biotype:protein_coding // ensembl // 11 // --- /// NM_001111055 // Rattus norvegicus adenosine deaminase, RNA-specific, B1 (Adarb1), transcript variant 2, mRNA. // refseq // 11 // --- /// NM_001111056 // Rattus norvegicus adenosine deaminase, RNA-specific, B1 …	GENSCAN00000006502 // ensembl // 2 // Cross Hyb Matching Probes"
1372973_at	1.16346e-05	0.00793651	0.627503	1361.69	854.463	1		Rat Expression Array 230 2.0	Rattus norvegicus	2013-10-23	Consensus sequence	GenBank	Rn.20271.1	gb:BM390574 /DB_XREF=gi:18190627 /DB_XREF=UI-R-CN1-cjr-k-03-0-UI.s1 /CLONE=UI-R-CN1-cjr-k-03-0-UI /FEA=EST /CNT=10 /TID=Rn.20271.1 /TIER=Stack /STK=10 /UG=Rn.20271 /UG_TITLE=ESTs	BM390574	Rn.20271	Rn.10211	March 2012 (Rnor5.0)	chr20:15335475-15336129 (-) // 99.85 // p12 /// chr20:15000295-15000949 (-) // 99.85 // p12	lanosterol synthase (2,3-oxidosqualene-lanosterol cyclase)	Lss	chr20p12	full length	---	81681	P48450	EC:5.4.99.7	---	NP_112311 /// XP_003751990	NM_031049 /// XM_003751942	---	---	---	---	---	---	0006695 // cholesterol biosynthetic process // inferred from direct assay /// 0006695 // cholesterol biosynthetic process // inferred from mutant phenotype /// 0006695 // cholesterol biosynthetic process // not recorded /// 0016125 // sterol metabolic process // inferred from mutant phenotype	0005789 // endoplasmic reticulum membrane // inferred from electronic annotation /// 0005811 // lipid particle // not recorded /// 0043231 // intracellular membrane-bounded organelle // inferred from direct assay	0000250 // lanosterol synthase activity // inferred from direct assay /// 0000250 // lanosterol synthase activity // inferred from mutant phenotype /// 0016866 // intramolecular transferase activity // inferred from electronic annotation	---	---	---	---	This probe set was annotated using the Accession mapped clusters based pipeline to a UniGene identifier using 7 transcripts. // false // Accession mapped clusters // E	BM387762,AI549215,BM390574,AI072823,AI137259,BI293094,BE104448	AI072823 // UI-R-Y0-lw-e-03-0-UI.s1 Rattus norvegicus cDNA, 3' end // gb // --- // --- /// AI072823 // /DB_XREF=UI-R-Y0-lw-e-03-0-UI.s1 /CLONE=UI-R-Y0-lw-e-03-0-UI // gb // --- // --- /// AI137259 // UI-R-C2p-ok-d-06-0-UI.s1 Rattus norvegicus cDNA, 3' end // gb // --- // --- /// AI137259 // /DB_XREF=UI-R-C2p-ok-d-06-0-UI.s1 /CLONE=UI-R-C2p-ok-d-06-0-UI // gb // --- // --- /// AI549215 // /DB_XREF…	---"
1398846_at	0.00623555	0.00793651	0.628501	3462.48	2176.18	6		Rat Expression Array 230 2.0	Rattus norvegicus	2013-10-23	Consensus sequence	GenBank	Rn.40123.1	gb:BE107346 /DB_XREF=gi:8499451 /DB_XREF=UI-R-BS1-ays-f-10-0-UI.s1 /CLONE=UI-R-BS1-ays-f-10-0-UI /FEA=FLmRNA /CNT=77 /TID=Rn.40123.1 /TIER=Stack /STK=14 /UG=Rn.40123 /LL=56783 /UG_GENE=Eif5 /UG_TITLE=eukaryotic initiation factor 5 (eIF-5) /FL=gb:L11651.1 gb:NM_020075.1	BE107346	Rn.40123	Rn.109295 /// Rn.170891 /// Rn.214287 /// Rn.40123	March 2012 (Rnor5.0)	chr6:144405154-144413481 (-) // 97.57 // q32	eukaryotic translation initiation factor 5 /// similar to Eukaryotic translation initiation factor 5 (eIF-5)	Eif5 /// RGD1564400	chr3q21 /// chr6q32	est /// full length	ENSRNOG00000010218	56783 /// 295660	Q07205	---	---	NP_064460 /// XP_001058193 /// XP_212955	NM_020075 /// XM_001058193 /// XM_212955	---	---	---	---	---	---	0006412 // translation // traceable author statement /// 0006413 // translational initiation // inferred from electronic annotation /// 0016070 // RNA metabolic process // inferred from electronic annotation	0005737 // cytoplasm // not recorded	0000166 // nucleotide binding // inferred from electronic annotation /// 0003743 // translation initiation factor activity // inferred from direct assay /// 0005488 // binding // inferred from electronic annotation /// 0005515 // protein binding // inferred from electronic annotation /// 0005525 // GTP binding // inferred from electronic annotation	Translation_Factors // GenMAPP	IPR002735 // Translation initiation factor IF2/IF5 // 3.8E-50 /// IPR003307 // W2 domain // 9.6E-29	---	---	This probe set was annotated using the Matching Probes based pipeline to a Entrez Gene identifier using 5 transcripts. // true // Matching Probes // A	BC062398(11),L11651(11),NM_020075(11),ENSRNOT00000013695(11)	BC062398 // Rattus norvegicus eukaryotic translation initiation factor 5, mRNA (cDNA clone MGC:72473 IMAGE:5623373), complete cds. // gb // 11 // --- /// ENSRNOT00000013695 // cdna:known chromosome:Rnor_5.0:6:144405139:144412325:-1 gene:ENSRNOG00000010218 gene_biotype:protein_coding transcript_biotype:protein_coding // ensembl // 11 // --- /// L11651 // Rattus norvegicus eukaryotic initiation fac…	FQ222051 // gb // 5 // Cross Hyb Matching Probes /// GENSCAN00000009024 // ensembl // 5 // Cross Hyb Matching Probes /// GENSCAN00000014634 // ensembl // 6 // Cross Hyb Matching Probes /// GENSCAN00000018269 // ensembl // 8 // Cross Hyb Matching Probes /// GENSCAN00000049158 // ensembl // 1 // Cross Hyb Matching Probes /// ENSRNOT00000050793 // ensembl // 6 // Cross Hyb Matching Probes /// ENSRNO…
1369903_at	0.00116379	0.00793651	0.628554	725.178	455.813	5		Rat Expression Array 230 2.0	Rattus norvegicus	2013-10-23	Consensus sequence	GenBank	Rn.53967.1	gb:NM_017065.1 /DB_XREF=gi:8393389 /GEN=Gabrb3 /FEA=FLmRNA /CNT=1 /TID=Rn.53967.1 /TIER=FL /STK=1 /UG=Rn.53967 /LL=24922 /DEF=Rattus norvegicus Gamma-aminobutyric acid receptor beta 3 (Gabrb3), mRNA. /PROD=gamma-aminobutyric acid receptor beta 3 /FL=gb:NM_017065.1	NM_017065	Rn.53967	Rn.233948	March 2012 (Rnor5.0)	chr1:114042550-114275043 (+) // 83.65 // q22	gamma-aminobutyric acid (GABA) A receptor, beta 3	Gabrb3	chr1q22	full length	ENSRNOG00000014938	24922	Q5XPT5 /// F1LRQ0 /// D3ZW84 /// P63079	---	---	NP_058761	NM_017065	---	---	---	---	---	---	0006810 // transport // inferred from electronic annotation /// 0006811 // ion transport // inferred from electronic annotation /// 0006821 // chloride transport // inferred from electronic annotation /// 0007605 // sensory perception of sound // inferred from electronic annotation /// 0007605 // sensory perception of sound // not recorded /// 0043523 // regulation of neuron apoptotic process // …	0005886 // plasma membrane // inferred from direct assay /// 0005886 // plasma membrane // inferred from electronic annotation /// 0016020 // membrane // inferred from electronic annotation /// 0016021 // integral to membrane // inferred from electronic annotation /// 0030054 // cell junction // inferred from electronic annotation /// 0034707 // chloride channel complex // inferred from electroni…	0004890 // GABA-A receptor activity // inferred from direct assay /// 0004890 // GABA-A receptor activity // inferred from electronic annotation /// 0004890 // GABA-A receptor activity // traceable author statement /// 0005216 // ion channel activity // inferred from electronic annotation /// 0005230 // extracellular ligand-gated ion channel activity // inferred from electronic annotation /// 000…	---	IPR006029 // Neurotransmitter-gated ion-channel transmembrane domain // 2.1E-57 /// IPR006029 // Neurotransmitter-gated ion-channel transmembrane domain // 2.4E-57 /// IPR006202 // Neurotransmitter-gated ion-channel ligand-binding // 3.9E-55 /// IPR006202 // Neurotransmitter-gated ion-channel ligand-binding // 4.4E-55	---	---	This probe set was annotated using the Matching Probes based pipeline to a Entrez Gene identifier using 4 transcripts. // false // Matching Probes // A	AY742860(11),ENSRNOT00000020099(10),ENSRNOT00000065223(10),NM_017065(11)	AY742860 // Rattus norvegicus testis gamma-aminobutyric acid receptor subunit beta 3 (Gabrb3) mRNA, complete cds, alternatively spliced. // gb // 11 // --- /// ENSRNOT00000020099 // cdna:known chromosome:Rnor_5.0:1:114022939:114275043:1 gene:ENSRNOG00000014938 gene_biotype:protein_coding transcript_biotype:protein_coding // ensembl // 10 // --- /// ENSRNOT00000065223 // cdna:known chromosome:Rnor…	GENSCAN00000033405 // ensembl // 3 // Cross Hyb Matching Probes"
1377105_at	0.00616874	0.015873	0.628591	2447.69	1538.6	8		Rat Expression Array 230 2.0	Rattus norvegicus	2013-10-23	Consensus sequence	GenBank	Rn.23044.1	gb:BM385715 /DB_XREF=gi:18185768 /DB_XREF=UI-R-CN1-clx-i-24-0-UI.s1 /CLONE=UI-R-CN1-clx-i-24-0-UI /FEA=EST /CNT=5 /TID=Rn.23044.1 /TIER=ConsEnd /STK=4 /UG=Rn.23044 /UG_TITLE=ESTs, Weakly similar to TC17 RAT TRANSCRIPTION FACTOR 17 (R.norvegicus)	BM385715	Rn.23044	Rn.165036 /// Rn.1772 /// Rn.178244	March 2012 (Rnor5.0)	chr1:236758896-236759294 (-) // 94.95 // q43	zinc finger protein 91	Zfp91	chr1q43	est /// full length	ENSRNOG00000012524	246282	F1MAJ8 /// O08985	---	---	NP_001162591	NM_001169120	---	---	---	---	---	---	0007250 // activation of NF-kappaB-inducing kinase activity // not recorded /// 0070534 // protein K63-linked ubiquitination // not recorded	0005622 // intracellular // inferred from electronic annotation /// 0005634 // nucleus // not recorded /// 0005730 // nucleolus // not recorded /// 0043231 // intracellular membrane-bounded organelle // not recorded	0003676 // nucleic acid binding // inferred from electronic annotation /// 0004842 // ubiquitin-protein ligase activity // not recorded /// 0008270 // zinc ion binding // inferred from electronic annotation /// 0046872 // metal ion binding // inferred from electronic annotation	---	---	---	---	This probe set was annotated using the Matching Probes based pipeline to a Entrez Gene identifier using 2 transcripts. // false // Matching Probes // A	ENSRNOT00000016804(11),NM_001169120(11)	ENSRNOT00000016804 // cdna:known chromosome:Rnor_5.0:1:236755856:236792548:-1 gene:ENSRNOG00000012524 gene_biotype:protein_coding transcript_biotype:protein_coding // ensembl // 11 // --- /// NM_001169120 // Rattus norvegicus zinc finger protein 91 (Zfp91), mRNA. // refseq // 11 // ---	GENSCAN00000019374 // ensembl // 8 // Cross Hyb Matching Probes"
1397989_at	7.91546e-05	0.00793651	0.628664	89.3746	56.1866	1		Rat Expression Array 230 2.0	Rattus norvegicus	2013-10-23	Consensus sequence	GenBank	Rn.51272.1	gb:BF401779 /DB_XREF=gi:11389754 /DB_XREF=UI-R-CA0-bgo-f-01-0-UI.s1 /CLONE=UI-R-CA0-bgo-f-01-0-UI /FEA=EST /CNT=4 /TID=Rn.51272.1 /TIER=ConsEnd /STK=4 /UG=Rn.51272 /UG_TITLE=ESTs	BF401779	Rn.51272	Rn.229637	March 2012 (Rnor5.0)	chr2:170233199-170233688 (+) // 97.22 // q31	---	---	---	est	---	---	---	---	---	---	---	---	---	---	---	---	---	---	---	---	---	---	---	---	This probe set was annotated using the Accession mapped clusters based pipeline to a UniGene identifier using 4 transcripts. // false // Accession mapped clusters // E	BF418308,BF392861,BE107757,BF401779	BE107757 // /DB_XREF=UI-R-CA0-aww-e-10-0-UI.s1 /CLONE=UI-R-CA0-aww-e-10-0-UI // gb // --- // --- /// BF392861 // /DB_XREF=UI-R-CA0-bfq-b-02-0-UI.s1 /CLONE=UI-R-CA0-bfq-b-02-0-UI // gb // --- // --- /// BF401779 // /DB_XREF=UI-R-CA0-bgo-f-01-0-UI.s1 /CLONE=UI-R-CA0-bgo-f-01-0-UI // gb // --- // --- /// BF418308 // /DB_XREF=UI-R-CA0-bmd-e-03-0-UI.s1 /CLONE=UI-R-CA0-bmd-e-03-0-UI // gb // --- // ---	---"
1391687_at	0.00114798	0.00793651	0.62873	604.951	380.351	5		Rat Expression Array 230 2.0	Rattus norvegicus	2013-10-23	Consensus sequence	GenBank	Rn.43098.1	gb:AI228002 /DB_XREF=gi:3811889 /DB_XREF=EST224697 /CLONE=RBRCO65 /FEA=EST /CNT=3 /TID=Rn.43098.1 /TIER=ConsEnd /STK=2 /UG=Rn.43098 /UG_TITLE=ESTs	AI228002	Rn.43098	Rn.232196	March 2012 (Rnor5.0)	chr18:14461875-14462553 (+) // 96.16 // p12	---	---	---	est	---	---	---	---	---	---	---	---	---	---	---	---	---	---	---	---	---	---	---	---	This probe set was annotated using the Accession mapped clusters based pipeline to a UniGene identifier using 1 transcripts. // false // Accession mapped clusters // E	AI547533	AI547533 // /DB_XREF=UI-R-C3-sr-c-02-0-UI.s1 /CLONE=UI-R-C3-sr-c-02-0-UI // gb // --- // ---	---"
1380774_at	0.00341631	0.00793651	0.629019	213.68	134.409	7		Rat Expression Array 230 2.0	Rattus norvegicus	2013-10-23	Consensus sequence	GenBank	Rn.52729.1	gb:AI227918 /DB_XREF=gi:3811805 /DB_XREF=EST224613 /CLONE=RBRCN60 /FEA=EST /CNT=2 /TID=Rn.52729.1 /TIER=ConsEnd /STK=2 /UG=Rn.52729 /UG_TITLE=ESTs	AI227918	Rn.52729	Rn.171490	March 2012 (Rnor5.0)	chr10:67435859-67436336 (+) // 85.17 // q26	---	---	---	est	---	---	---	---	---	---	---	---	---	---	---	---	---	---	---	---	---	---	---	---	This probe set was annotated using the Accession mapped clusters based pipeline to a UniGene identifier using 1 transcripts. // false // Accession mapped clusters // E	BE116761	BE116761 // /DB_XREF=UI-R-BS1-ayf-a-04-0-UI.s1 /CLONE=UI-R-BS1-ayf-a-04-0-UI // gb // --- // ---	---"
1375656_at	0.00196698	0.00793651	0.629406	558.23	351.353	4		Rat Expression Array 230 2.0	Rattus norvegicus	2013-10-23	Consensus sequence	GenBank	Rn.23607.1	gb:AI717725 /DB_XREF=gi:5034981 /DB_XREF=UI-R-Y0-acq-g-09-0-UI.s1 /CLONE=UI-R-Y0-acq-g-09-0-UI /FEA=EST /CNT=12 /TID=Rn.23607.1 /TIER=Stack /STK=6 /UG=Rn.23607 /UG_TITLE=ESTs, Highly similar to T17271 hypothetical protein DKFZp434B0335.1 (H.sapiens)	AI717725	Rn.23607	Rn.162096	March 2012 (Rnor5.0)	chr12:14453485-14454067 (+) // 80.95 // p11	tectonin beta-propeller repeat containing 1	Tecpr1	chr12p11	full length	ENSRNOG00000001010	304285	Q3ZBA0	---	---	NP_001032268	NM_001037191	---	---	---	---	---	---	0000046 // autophagic vacuole fusion // not recorded /// 0000046 // autophagic vacuole fusion // inferred from sequence or structural similarity /// 0006914 // autophagy // not recorded /// 0006914 // autophagy // inferred from sequence or structural similarity	0000421 // autophagic vacuole membrane // not recorded /// 0000421 // autophagic vacuole membrane // inferred from sequence or structural similarity /// 0005764 // lysosome // inferred from electronic annotation /// 0005765 // lysosomal membrane // not recorded /// 0005765 // lysosomal membrane // inferred from sequence or structural similarity /// 0016020 // membrane // inferred from electronic …	0005515 // protein binding // inferred from electronic annotation /// 0005543 // phospholipid binding // inferred from electronic annotation /// 0008289 // lipid binding // inferred from electronic annotation /// 0032266 // phosphatidylinositol-3-phosphate binding // not recorded /// 0032266 // phosphatidylinositol-3-phosphate binding // inferred from sequence or structural similarity	---	IPR006624 // Beta-propeller repeat TECPR // 1.1E-13 /// IPR006624 // Beta-propeller repeat TECPR // 3.1E-10 /// IPR006624 // Beta-propeller repeat TECPR // 3.4E-18 /// IPR006624 // Beta-propeller repeat TECPR // 1.7E-13 /// IPR006624 // Beta-propeller repeat TECPR // 1.4E-15 /// IPR006624 // Beta-propeller repeat TECPR // 4.4E-14 /// IPR006624 // Beta-propeller repeat TECPR // 8.8E-15 /// IPR0066…	---	---	This probe set was annotated using the Matching Probes based pipeline to a Entrez Gene identifier using 3 transcripts. // false // Matching Probes // A	BC103478(11),ENSRNOT00000001347(11),NM_001037191(11)	BC103478 // Rattus norvegicus similar to RIKEN cDNA 2210010N04 gene, mRNA (cDNA clone MGC:124730 IMAGE:7937275), complete cds. // gb // 11 // --- /// ENSRNOT00000001347 // cdna:known chromosome:Rnor_5.0:12:14426445:14454186:1 gene:ENSRNOG00000001010 gene_biotype:protein_coding transcript_biotype:protein_coding // ensembl // 11 // --- /// NM_001037191 // Rattus norvegicus tectonin beta-propeller r…	---"
1393596_at	0.115886	0.150794	0.62964	303.439	191.057	10		Rat Expression Array 230 2.0	Rattus norvegicus	2013-10-23	Consensus sequence	GenBank	Rn.56990.1	gb:BF390064 /DB_XREF=gi:11374906 /DB_XREF=UI-R-BS2-bdr-h-01-0-UI.s1 /CLONE=UI-R-BS2-bdr-h-01-0-UI /FEA=EST /CNT=2 /TID=Rn.56990.1 /TIER=ConsEnd /STK=1 /UG=Rn.56990 /UG_TITLE=ESTs, Highly similar to ATRX MOUSE TRANSCRIPTIONAL REGULATOR ATRX (M.musculus)	BF390064	Rn.56990	Rn.166512 /// Rn.226173 /// Rn.226330 /// Rn.229840	March 2012 (Rnor5.0)	chrX:55966570-55973141 (-) // 96.25 // q21	alpha thalassemia/mental retardation syndrome X-linked	Atrx	chrXq31	est	ENSRNOG00000002550	246284	F1LM36 /// P70486 /// B5DFC2	---	---	XP_003752100 /// XP_003752138 /// XP_003754859	NM_001105757 /// XM_003752052 /// XM_003752090 /// XM_003754811	---	---	---	---	---	---	0006281 // DNA repair // inferred from electronic annotation /// 0006974 // response to DNA damage stimulus // inferred from electronic annotation /// 0030900 // forebrain development // not recorded	0000228 // nuclear chromosome // not recorded /// 0000792 // heterochromatin // not recorded /// 0005634 // nucleus // inferred from electronic annotation /// 0005634 // nucleus // not recorded	0000166 // nucleotide binding // inferred from electronic annotation /// 0003676 // nucleic acid binding // inferred from electronic annotation /// 0003677 // DNA binding // inferred from electronic annotation /// 0003682 // chromatin binding // not recorded /// 0004386 // helicase activity // inferred from electronic annotation /// 0005515 // protein binding // inferred from physical interaction…	---	IPR000330 // SNF2-related // 1.0E-95 /// IPR001650 // Helicase, C-terminal // 3.0E-18	---	---	This probe set was annotated using the Matching Probes based pipeline to a Entrez Gene identifier using 1 transcripts. // false // Matching Probes // A	ENSRNOT00000042751(11)	ENSRNOT00000042751 // cdna:known chromosome:Rnor_5.0:X:55946393:56063386:-1 gene:ENSRNOG00000002550 gene_biotype:protein_coding transcript_biotype:protein_coding // ensembl // 11 // --- /// GENSCAN00000053250 // cdna:genscan chromosome:Rnor_5.0:X:55946393:56087578:-1 transcript_biotype:protein_coding // ensembl // 9 // ---	---"
1395009_at	0.00881005	0.015873	0.629837	211.277	133.07	9		Rat Expression Array 230 2.0	Rattus norvegicus	2013-10-23	Consensus sequence	GenBank	Rn.58082.1	gb:BE097120 /DB_XREF=gi:8488051 /DB_XREF=UI-R-BO1-apt-d-08-0-UI.s1 /CLONE=UI-R-BO1-apt-d-08-0-UI /FEA=EST /CNT=2 /TID=Rn.58082.1 /TIER=ConsEnd /STK=1 /UG=Rn.58082 /UG_TITLE=ESTs	BE097120	Rn.58082	Rn.58082	March 2012 (Rnor5.0)	chrX:77114361-77114997 (-) // 100.0 // q22	---	---	---	est	---	---	---	---	---	---	---	---	---	---	---	---	---	---	---	---	---	---	---	---	This probe set was annotated using the Accession mapped clusters based pipeline to a UniGene identifier using 2 transcripts. // false // Accession mapped clusters // E	BF393517,BE097120	BE097120 // /DB_XREF=UI-R-BO1-apt-d-08-0-UI.s1 /CLONE=UI-R-BO1-apt-d-08-0-UI // gb // --- // --- /// BF393517 // /DB_XREF=UI-R-CA0-bfu-h-03-0-UI.s1 /CLONE=UI-R-CA0-bfu-h-03-0-UI // gb // --- // ---	---"
1375259_at	0.000145044	0.00793651	0.630655	527.413	332.616	2		Rat Expression Array 230 2.0	Rattus norvegicus	2013-10-23	Consensus sequence	GenBank	Rn.24129.1	gb:BF419161 /DB_XREF=gi:11407191 /DB_XREF=UI-R-BJ2-bqo-g-09-0-UI.s1 /CLONE=UI-R-BJ2-bqo-g-09-0-UI /FEA=EST /CNT=13 /TID=Rn.24129.1 /TIER=Stack /STK=12 /UG=Rn.24129 /UG_TITLE=ESTs	BF419161	Rn.24129	Rn.24129	March 2012 (Rnor5.0)	chr20:32841615-32842139 (-) // 100.0 // q11	eukaryotic translation initiation factor 4E binding protein 2	Eif4ebp2	chr20q11	full length	ENSRNOG00000000555	361845	Q497A9	---	---	NP_001028241	NM_001033069	---	---	---	---	---	---	0006413 // translational initiation // inferred from electronic annotation /// 0008286 // insulin receptor signaling pathway // inferred from electronic annotation /// 0008286 // insulin receptor signaling pathway // not recorded /// 0019933 // cAMP-mediated signaling // inferred from electronic annotation /// 0019933 // cAMP-mediated signaling // not recorded /// 0045947 // negative regulation o…	---	0003743 // translation initiation factor activity // inferred from electronic annotation /// 0005515 // protein binding // inferred from electronic annotation /// 0008190 // eukaryotic initiation factor 4E binding // inferred from electronic annotation	---	IPR008606 // Eukaryotic translation initiation factor 4E binding // 5.4E-52	---	---	This probe set was annotated using the Matching Probes based pipeline to a Entrez Gene identifier using 3 transcripts. // false // Matching Probes // A	BC100638(11),ENSRNOT00000000671(11),NM_001033069(11)	BC100638 // Rattus norvegicus eukaryotic translation initiation factor 4E binding protein 2, mRNA (cDNA clone MGC:124760 IMAGE:5600115), complete cds. // gb // 11 // --- /// ENSRNOT00000000671 // cdna:known chromosome:Rnor_5.0:20:32841631:33048246:-1 gene:ENSRNOG00000000555 gene_biotype:protein_coding transcript_biotype:protein_coding // ensembl // 11 // --- /// NM_001033069 // Rattus norvegicus …	---"
1368858_at	0.00119358	0.00793651	0.631132	5394.32	3404.53	2		Rat Expression Array 230 2.0	Rattus norvegicus	2013-10-23	Consensus sequence	GenBank	Rn.9744.1	gb:L21698.1 /DB_XREF=gi:437665 /FEA=FLmRNA /CNT=15 /TID=Rn.9744.1 /TIER=FL /STK=1 /UG=Rn.9744 /LL=50555 /UG_GENE=Ugt8 /DEF=Rat ceramide UDP-galactosyltransferase mRNA, complete cds. /PROD=ceramide UDP-galactosyltransferase /FL=gb:L21698.1 gb:U07683.1 gb:NM_019276.2	L21698	Rn.9744	Rn.9744	March 2012 (Rnor5.0)	chr2:248998870-249072741 (-) // 81.92 // q42	UDP glycosyltransferase 8	Ugt8	chr2q42	full length	ENSRNOG00000009345	50555	Q09426	EC:2.4.1.45	---	NP_062149	NM_019276	---	---	---	---	---	---	0002175 // protein localization to paranode region of axon // inferred from electronic annotation /// 0002175 // protein localization to paranode region of axon // not recorded /// 0005975 // carbohydrate metabolic process // inferred from electronic annotation /// 0006629 // lipid metabolic process // inferred from electronic annotation /// 0006665 // sphingolipid metabolic process // inferred f…	0016020 // membrane // inferred from electronic annotation /// 0016021 // integral to membrane // inferred from electronic annotation	0003851 // 2-hydroxyacylsphingosine 1-beta-galactosyltransferase activity // inferred from electronic annotation /// 0008489 // UDP-galactose:glucosylceramide beta-1,4-galactosyltransferase activity // inferred from mutant phenotype /// 0016740 // transferase activity // inferred from electronic annotation /// 0016757 // transferase activity, transferring glycosyl groups // inferred from electron…	---	IPR002213 // UDP-glucuronosyl/UDP-glucosyltransferase // 1.1E-121 /// IPR007235 // Glycosyl transferase, family 28, C-terminal // 5.3E-9	---	---	This probe set was annotated using the Matching Probes based pipeline to a Entrez Gene identifier using 2 transcripts. // false // Matching Probes // A	ENSRNOT00000012676(11),NM_019276(11)	ENSRNOT00000012676 // cdna:known chromosome:Rnor_5.0:2:248998871:249072741:-1 gene:ENSRNOG00000009345 gene_biotype:protein_coding transcript_biotype:protein_coding // ensembl // 11 // --- /// NM_019276 // Rattus norvegicus UDP glycosyltransferase 8 (Ugt8), mRNA. // refseq // 11 // --- /// U07683 // Rattus norvegicus UDP-galactose:ceramide galactosyltransferase mRNA, complete cds. // gb // 11 // -…	L21698 // gb // 6 // Cross Hyb Matching Probes"
1381471_at	0.0175525	0.0555556	0.631573	450.783	284.702	9		Rat Expression Array 230 2.0	Rattus norvegicus	2013-10-23	Consensus sequence	GenBank	Rn.21181.1	gb:AI060117 /DB_XREF=gi:3333894 /DB_XREF=UI-R-C1-ll-a-01-0-UI.s1 /CLONE=UI-R-C1-ll-a-01-0-UI /FEA=EST /CNT=2 /TID=Rn.21181.1 /TIER=ConsEnd /STK=2 /UG=Rn.21181 /UG_TITLE=ESTs	AI060117	Rn.21181	Rn.21181	March 2012 (Rnor5.0)	chr12:7604593-7604975 (-) // 94.54 // p11	---	---	---	est	---	---	---	---	---	---	---	---	---	---	---	---	---	---	---	---	---	---	---	---	This probe set was annotated using the Accession mapped clusters based pipeline to a UniGene identifier using 2 transcripts. // false // Accession mapped clusters // E	AI060117,BI288336	AI060117 // UI-R-C1-ll-a-01-0-UI.s1 Rattus norvegicus cDNA, 3' end // gb // --- // --- /// AI060117 // /DB_XREF=UI-R-C1-ll-a-01-0-UI.s1 /CLONE=UI-R-C1-ll-a-01-0-UI // gb // --- // --- /// BI288336 // /DB_XREF=UI-R-DK0-ccz-g-01-0-UI.s1 /CLONE=UI-R-DK0-ccz-g-01-0-UI // gb // --- // ---	---"
1390270_at	0.000466765	0.00793651	0.631698	215.492	136.126	2		Rat Expression Array 230 2.0	Rattus norvegicus	2013-10-23	Consensus sequence	GenBank	Rn.59804.1	gb:BF400616 /DB_XREF=gi:11388591 /DB_XREF=UI-R-CA0-bhd-e-04-0-UI.s1 /CLONE=UI-R-CA0-bhd-e-04-0-UI /FEA=EST /CNT=5 /TID=Rn.59804.1 /TIER=ConsEnd /STK=5 /UG=Rn.59804 /UG_TITLE=ESTs	BF400616	Rn.59804	Rn.210689	March 2012 (Rnor5.0)	---	---	---	---	est	---	---	---	---	---	---	---	---	---	---	---	---	---	---	---	---	---	---	---	---	This probe set was annotated using the Accession mapped clusters based pipeline to a UniGene identifier using 1 transcripts. // false // Accession mapped clusters // E	BF400616	BF400616 // /DB_XREF=UI-R-CA0-bhd-e-04-0-UI.s1 /CLONE=UI-R-CA0-bhd-e-04-0-UI // gb // --- // ---	---"
1395535_at	0.00792827	0.031746	0.631706	474.865	299.975	8		Rat Expression Array 230 2.0	Rattus norvegicus	2013-10-23	Consensus sequence	GenBank	Rn.32273.1	gb:BF548555 /DB_XREF=gi:11639662 /DB_XREF=UI-R-A0-au-b-03-0-UI.r1 /CLONE=UI-R-A0-au-b-03-0-UI /FEA=EST /CNT=5 /TID=Rn.32273.1 /TIER=ConsEnd /STK=0 /UG=Rn.32273 /UG_TITLE=ESTs	BF548555	Rn.32273	Rn.12770 /// Rn.173680	March 2012 (Rnor5.0)	chr6:30945093-30955697 (+) // 100.0 // q14	family with sequence similarity 98, member A	Fam98a	chr6q12	est /// full length	ENSRNOG00000030328	313873	Q5FWT1	---	---	NP_001014095	NM_001014073	---	---	---	---	---	---	---	---	---	---	IPR018797 // Uncharacterised protein family FAM98 // 2.4E-144	---	---	This probe set was annotated using the Matching Probes based pipeline to a Entrez Gene identifier using 3 transcripts. // false // Matching Probes // A	BC089217(11),ENSRNOT00000052131(11),NM_001014073(11)	BC089217 // Rattus norvegicus family with sequence similarity 98, member A, mRNA (cDNA clone MGC:106015 IMAGE:7304253), complete cds. // gb // 11 // --- /// ENSRNOT00000052131 // cdna:known chromosome:Rnor_5.0:6:30945057:30959716:1 gene:ENSRNOG00000030328 gene_biotype:protein_coding transcript_biotype:protein_coding // ensembl // 11 // --- /// GENSCAN00000031890 // cdna:genscan chromosome:Rnor_5.…	---"
1392117_at	0.0151892	0.0555556	0.63177	147.04	92.8957	9		Rat Expression Array 230 2.0	Rattus norvegicus	2013-10-23	Consensus sequence	GenBank	Rn.59470.1	gb:BF401109 /DB_XREF=gi:11389084 /DB_XREF=UI-R-CA0-bgh-g-02-0-UI.s1 /CLONE=UI-R-CA0-bgh-g-02-0-UI /FEA=EST /CNT=2 /TID=Rn.59470.1 /TIER=ConsEnd /STK=2 /UG=Rn.59470 /UG_TITLE=ESTs	BF401109	Rn.59470	Rn.210652	March 2012 (Rnor5.0)	chr10:23596949-23597422 (+) // 97.11 // q12	---	---	---	est	---	---	---	---	---	---	---	---	---	---	---	---	---	---	---	---	---	---	---	---	This probe set was annotated using the Accession mapped clusters based pipeline to a UniGene identifier using 2 transcripts. // false // Accession mapped clusters // E	BF399812,BF401109	BF399812 // /DB_XREF=UI-R-CA1-bhz-a-12-0-UI.s1 /CLONE=UI-R-CA1-bhz-a-12-0-UI // gb // --- // --- /// BF401109 // /DB_XREF=UI-R-CA0-bgh-g-02-0-UI.s1 /CLONE=UI-R-CA0-bgh-g-02-0-UI // gb // --- // ---	---"
1381934_at	0.000361506	0.00793651	0.632602	347.028	219.53	3		Rat Expression Array 230 2.0	Rattus norvegicus	2013-10-23	Consensus sequence	GenBank	Rn.44956.1	gb:AW529624 /DB_XREF=gi:7172038 /DB_XREF=UI-R-BT1-akn-d-07-0-UI.s1 /CLONE=UI-R-BT1-akn-d-07-0-UI /FEA=EST /CNT=2 /TID=Rn.44956.1 /TIER=ConsEnd /STK=2 /UG=Rn.44956 /UG_TITLE=ESTs	AW529624	Rn.44956	Rn.165036 /// Rn.1772 /// Rn.178244	March 2012 (Rnor5.0)	chr1:236792347-236792554 (-) // 85.89 // q43	zinc finger protein 91	Zfp91	chr1q43	est /// full length	ENSRNOG00000012524	246282	F1MAJ8 /// O08985	---	---	NP_001162591	NM_001169120	---	---	---	---	---	---	0007250 // activation of NF-kappaB-inducing kinase activity // not recorded /// 0070534 // protein K63-linked ubiquitination // not recorded	0005622 // intracellular // inferred from electronic annotation /// 0005634 // nucleus // not recorded /// 0005730 // nucleolus // not recorded /// 0043231 // intracellular membrane-bounded organelle // not recorded	0003676 // nucleic acid binding // inferred from electronic annotation /// 0004842 // ubiquitin-protein ligase activity // not recorded /// 0008270 // zinc ion binding // inferred from electronic annotation /// 0046872 // metal ion binding // inferred from electronic annotation	---	---	---	---	This probe set was annotated using the Matching Probes based pipeline to a Entrez Gene identifier using 2 transcripts. // false // Matching Probes // A	ENSRNOT00000016804(11),NM_001169120(11)	ENSRNOT00000016804 // cdna:known chromosome:Rnor_5.0:1:236755856:236792548:-1 gene:ENSRNOG00000012524 gene_biotype:protein_coding transcript_biotype:protein_coding // ensembl // 11 // --- /// GENSCAN00000019374 // cdna:genscan chromosome:Rnor_5.0:1:236758999:236792512:-1 transcript_biotype:protein_coding // ensembl // 10 // --- /// NM_001169120 // Rattus norvegicus zinc finger protein 91 (Zfp91),…	---"
1370052_at	0.00162925	0.00793651	0.632645	1299.68	822.238	2		Rat Expression Array 230 2.0	Rattus norvegicus	2013-10-23	Consensus sequence	GenBank	Rn.10905.1	gb:NM_031081.1 /DB_XREF=gi:13592022 /GEN=Pdpk1 /FEA=FLmRNA /CNT=13 /TID=Rn.10905.1 /TIER=FL+Stack /STK=7 /UG=Rn.10905 /LL=81745 /DEF=Rattus norvegicus 3-phosphoinositide dependent protein kinase-1 (Pdpk1), mRNA. /PROD=3-phosphoinositide dependent protein kinase-1 /FL=gb:NM_031081.1	NM_031081	Rn.10905	Rn.10905	March 2012 (Rnor5.0)	chr10:13267404-13330787 (-) // 99.06 // q12	3-phosphoinositide dependent protein kinase-1	Pdpk1	chr10q12	full length	ENSRNOG00000006136	81745	O55173	EC:2.7.11.1	---	NP_112343	NM_031081	---	---	---	---	---	---	0003323 // type B pancreatic cell development // inferred from electronic annotation /// 0003323 // type B pancreatic cell development // not recorded /// 0006351 // transcription, DNA-dependent // inferred from electronic annotation /// 0006355 // regulation of transcription, DNA-dependent // inferred from electronic annotation /// 0006468 // protein phosphorylation // not recorded /// 0006469 /…	0005634 // nucleus // inferred from electronic annotation /// 0005737 // cytoplasm // not recorded /// 0005829 // cytosol // inferred from direct assay /// 0005886 // plasma membrane // inferred from direct assay /// 0005886 // plasma membrane // not recorded /// 0005886 // plasma membrane // traceable author statement /// 0005925 // focal adhesion // inferred from electronic annotation /// 00160…	0000166 // nucleotide binding // inferred from electronic annotation /// 0004672 // protein kinase activity // inferred from electronic annotation /// 0004674 // protein serine/threonine kinase activity // not recorded /// 0004676 // 3-phosphoinositide-dependent protein kinase activity // inferred from direct assay /// 0004676 // 3-phosphoinositide-dependent protein kinase activity // not recorde…	Integrin-mediated_cell_adhesion_KEGG // GenMAPP	IPR000719 // Protein kinase, catalytic domain // 4.5E-70 /// IPR001245 // Serine-threonine/tyrosine-protein kinase catalytic domain // 2.5E-38	---	---	This probe set was annotated using the Matching Probes based pipeline to a Entrez Gene identifier using 2 transcripts. // false // Matching Probes // A	ENSRNOT00000067660(11),NM_031081(11)	ENSRNOT00000067660 // cdna:known chromosome:Rnor_5.0:10:13267428:13330747:-1 gene:ENSRNOG00000006136 gene_biotype:protein_coding transcript_biotype:protein_coding // ensembl // 11 // --- /// GENSCAN00000019224 // cdna:genscan chromosome:Rnor_5.0:10:13267569:13298023:-1 transcript_biotype:protein_coding // ensembl // 9 // --- /// NM_031081 // Rattus norvegicus 3-phosphoinositide dependent protein …	---"
[truncated: 123 more rows]

## Sheet: Up-Modulated_Gene_Set
Probe	t.pval	wilcox.pval	FoldChange(M/Y)	Y_Mean	M_Mean	FDR		GeneChip Array	Species Scientific Name	Annotation Date	Sequence Type	Sequence Source	Transcript ID(Array Design)	Target Description	Representative Public ID	Archival UniGene Cluster	UniGene ID	Genome Version	Alignments	Gene Title	Gene Symbol	Chromosomal Location	Unigene Cluster Type	Ensembl	Entrez Gene	SwissProt	EC	OMIM	RefSeq Protein ID	RefSeq Transcript ID	FlyBase	AGI	WormBase	MGI Name	RGD Name	SGD accession number	Gene Ontology Biological Process	Gene Ontology Cellular Component	Gene Ontology Molecular Function	Pathway	InterPro	Trans Membrane	QTL	Annotation Description	Annotation Transcript Cluster	Transcript Assignments	Annotation Notes"
[truncated: 188 more rows]
