# Supplementary material for: Transcriptomic evidence of a para-inflammatory state in the middle aged lumbar spinal cord
Source: Immun Ageing. 2017 Apr 13;14:9. doi: 10.1186/s12979-017-0091-6 (PMC5390443; doi:10.1186/s12979-017-0091-6)
Supplement: Supplementary file 3 — Differentially expressed gene set. Description: all annotated genes included in the differentially expressed gene set that were included in the pathway analysis. (XLSX 38 kb) [file 12979_2017_91_MOESM3_ESM.xlsx]

## Sheet: Diff_expression_gene_set
Gene Title	Gene Symbol	FoldChange(M/Y)	Y_Mean	M_Mean
ATP-binding cassette, subfamily A (ABC1), member 1	Abca1	1.62212	485.893	788.179
ATP-binding cassette, subfamily A (ABC1), member 8a	Abca8a	1.50943	4112.91	6208.15
annexin V-binding protein ABP-10	Abp10	0.458612	677.465	310.693
acyl-CoA binding domain containing 3	Acbd3	0.609396	994.644	606.132
alkaline ceramidase 2	Acer2	1.7119	406.902	696.575
adenosine deaminase, RNA-specific, B1	Adarb1	0.627002	1147.59	719.539
adiponectin receptor 2	Adipor2	0.642574	808.041	519.227
AF4/FMR2 family, member 4	Aff4	0.44527	457.745	203.82
argonaute RISC catalytic component 2	Ago2	0.426747	330.248	140.932
AHNAK nucleoprotein	Ahnak	1.56592	3921.12	6140.17
allograft inflammatory factor 1	Aif1	1.53544	915.84	1406.21
ankyrin repeat domain 11	Ankrd11	0.650139	839.872	546.033
annexin A1	Anxa1	1.63298	526.399	859.596
annexin A3	Anxa3	1.55047	1777.52	2756
amyloid beta (A4) precursor protein-binding, family B, member 1 interacting protein	Apbb1ip	1.54206	561.504	865.875
antisense paternally expressed gene 3	Apeg3	0.605425	262.391	158.858
apolipoprotein B mRNA editing enzyme, catalytic polypeptide 1	Apobec1	1.57312	103.971	163.559
aquaporin 4	Aqp4	0.498828	2663.83	1328.79
AT rich interactive domain 5B (Mrf1 like)	Arid5b	0.633747	606.958	384.658
ADP-ribosylation factor-like 11	Arl11	2.07484	94.0929	195.228
ArfGAP with SH3 domain, ankyrin repeat and PH domain 1	Asap1	0.404643	524.278	212.145
ash1 (absent, small, or homeotic)-like (Drosophila)	Ash1l	0.578579	1050.44	607.764
argininosuccinate synthase 1	Ass1	1.5271	495.324	756.409
activating transcription factor 3	Atf3	1.73046	104.391	180.644
ATPase, Ca++ transporting, plasma membrane 2	Atp2b2	0.546269	795.124	434.352
alpha thalassemia/mental retardation syndrome X-linked	Atrx	0.62964	303.439	191.057
arginine vasopressin receptor 1A	Avpr1a	1.5136	85.4271	129.302
baculoviral IAP repeat-containing 7	Birc7	1.58576	221.441	351.153
B-cell linker	Blnk	1.67549	334.752	560.872
bone morphogenetic protein 2	Bmp2	0.608884	104.291	63.501
bone morphogenetic protein 7	Bmp7	1.60947	240.036	386.332
bone morphogenetic protein receptor, type II (serine/threonine kinase)	Bmpr2	0.462593	969.956	448.695
complement component 1, q subcomponent, A chain	C1qa	1.60971	2113.98	3402.88
complement component 1, q subcomponent, B chain	C1qb	1.59124	911.286	1450.07
complement component 1, q subcomponent, C chain	C1qc	1.51926	557.362	846.775
complement component 1, q subcomponent-like 3	C1ql3	0.657679	402.644	264.811
complement component 1, s subcomponent	C1s	1.57603	1492.93	2352.91
complement component 3	C3	2.40479	829.86	1995.64
complement component 4A (Rodgers blood group) /// complement component 4B (Chido blood group) /// complement C4-like	C4a /// C4b /// LOC100911579	1.98519	666.021	1322.18
calcium/calmodulin-dependent protein kinase II beta	Camk2b	0.644543	1633.47	1052.84
calmodulin regulated spectrin-associated protein family, member 2	Camsap2	0.552686	295.715	163.437
calcium/calmodulin-dependent serine protein kinase (MAGUK family)	Cask	0.617741	87.193	53.8627
cyclin D2	Ccnd2	0.634332	642.911	407.819
CD163 molecule	Cd163	1.58952	42.473	67.5118
CD37 molecule	Cd37	1.5421	109.502	168.863
CD3 molecule, gamma	Cd3g	1.69681	62.6208	106.256
Cd53 molecule	Cd53	1.71104	539.486	923.084
Cd74 molecule, major histocompatibility complex, class II invariant chain	Cd74	1.85022	733.356	1356.87
cadherin 22	Cdh22	0.632781	8564.74	5419.6
cadherin-related 23	Cdh23	1.77401	119.716	212.379
CCAAT/enhancer binding protein (C/EBP), delta	Cebpd	1.6029	251.053	402.412
CCAAT/enhancer binding protein (C/EBP), delta	Cebpd	1.66876	295.307	492.796
complement factor D (adipsin)	Cfd	1.63014	136.921	223.201
complement factor H	Cfh	1.55299	1385.35	2151.43
chromodomain helicase DNA binding protein 9	Chd9	0.587922	269.584	158.494
chordin-like 1	Chrdl1	2.47949	59.6611	147.929
cytoskeleton-associated protein 4	Ckap4	0.661228	248.531	164.335
chloride channel, voltage-sensitive 3	Clcn3	0.591696	1624.36	961.125
C-type lectin domain family 12, member A	Clec12a	2.18092	98.7381	215.34
camello-like 3	Cml3	1.70098	217.784	370.446
component of oligomeric golgi complex 3	Cog3	0.541849	269.507	146.032
collagen, type II, alpha 1	Col2a1	0.525631	373.226	196.179
ceruloplasmin (ferroxidase)	Cp	1.52225	828.166	1260.68
carboxypeptidase D	Cpd	0.614728	4396.55	2702.68
complexin 2	Cplx2	0.660779	779.302	514.946
copine III	Cpne3	0.536884	290.487	155.958
CREB3 regulatory factor	Crebrf	0.604762	150.821	91.2107
cellular repressor of E1A-stimulated genes 2	Creg2	0.639775	189.921	121.507
colony stimulating factor 3 receptor (granulocyte)	Csf3r	1.59161	82.6182	131.496
casein kinase 2, alpha 1 polypeptide	Csnk2a1	0.582467	1117.1	650.676
centrosome and spindle pole associated protein 1	Cspp1	0.489295	207.393	101.477
cysteine-serine-rich nuclear protein 3	Csrnp3	0.561827	645.405	362.606
connective tissue growth factor	Ctgf	1.53685	1069.21	1643.21
cathepsin E	Ctse	1.96224	99.9002	196.028
cathepsin Z	Ctsz	1.59711	491.478	784.947
chemokine (C-X-C motif) ligand 9	Cxcl9	1.68381	162.962	274.397
CXXC finger protein 4	Cxxc4	0.584084	228.371	133.388
cytoplasmic FMR1 interacting protein 2	Cyfip2	0.517001	1471.87	760.959
cytochrome P450, family 51	Cyp51	0.549854	4770.09	2622.85
DEAD (Asp-Glu-Ala-Asp) box polypeptide 24 /// ATP-dependent RNA helicase DDX24-like	Ddx24 /// LOC100909476	0.663825	1917.89	1273.14
DEAD (Asp-Glu-Ala-Asp) box helicase 6	Ddx6	0.518809	2442.4	1267.14
defensin, alpha 5, Paneth cell-specific	Defa	1.62799	83.7705	136.378
deiodinase, iodothyronine, type II	Dio2	0.665714	124.025	82.565
DnaJ (Hsp40) homolog, subfamily B, member 12	Dnajb12	6.7006	52.2317	349.983
DnaJ (Hsp40) homolog, subfamily B, member 14	Dnajb14	0.554525	1190.72	660.285
DNA (cytosine-5-)-methyltransferase 3 alpha	Dnmt3a	0.60578	590.044	357.437
dolichyl-phosphate mannosyltransferase polypeptide 1, catalytic subunit	Dpm1	0.661505	141.021	93.2859
dihydropyrimidinase-like 3	Dpysl3	0.553161	612.627	338.881
dystrophin related protein 2	Drp2	1.57497	1557.23	2452.6
DAZ interacting zinc finger protein 3	Dzip3	0.664686	635.035	422.099
EGF-containing fibulin-like extracellular matrix protein 1	Efemp1	1.59181	542.229	863.123
EGF-like-domain, multiple 8	Egfl8	1.61488	1017.41	1643
early growth response 2	Egr2	1.96302	731.873	1436.68
eukaryotic translation initiation factor 3, subunit C	Eif3c	0.623579	1727.07	1076.96
eukaryotic translation initiation factor 4E binding protein 2	Eif4ebp2	0.630655	527.413	332.616
eukaryotic translation initiation factor 5 /// similar to Eukaryotic translation initiation factor 5 (eIF-5)	Eif5 /// RGD1564400	0.628501	3462.48	2176.18
ELOVL fatty acid elongase 6 /// elongation of very long chain fatty acids protein 6-like	Elovl6 /// LOC100910695	0.509619	1165.46	593.941
echinoderm microtubule associated protein like 1	Eml1	0.625681	2414.01	1510.4
EGF-like module containing, mucin-like, hormone receptor-like 1	Emr1	1.80742	202.437	365.89
ectodermal-neural cortex 1	Enc1	0.47308	135.066	63.8968
glutamyl-prolyl-tRNA synthetase	Eprs	0.580176	656.658	380.977
ermin, ERM-like protein	Ermn	0.647221	2014.71	1303.96
ERO1-like (S. cerevisiae)	Ero1l	0.661289	344.968	228.124
endothelial cell-specific molecule 1	Esm1	1.70117	91.4205	155.522
fatty acid 2-hydroxylase	Fa2h	0.6646	3217.83	2138.57
fetal Alzheimer antigen	Falz	0.49588	482.001	239.015
family with sequence similarity 105, member A	Fam105a	2.08067	142.642	296.79
family with sequence similarity 107, member A	Fam107a	1.53482	1023.03	1570.17
family with sequence similarity 129, member B	Fam129b	1.53808	665.093	1022.97
family with sequence similarity 193, member A	Fam193a	0.614153	404.248	248.27
family with sequence similarity 98, member A	Fam98a	0.631706	474.865	299.975
fatty acyl CoA reductase 1	Far1	0.646698	881.186	569.861
Fc fragment of IgE, high affinity I, receptor for; gamma polypeptide	Fcer1g	1.74173	1520.42	2648.15
Fc fragment of IgG, low affinity IIb, receptor (CD32)	Fcgr2b	2.89472	303.399	878.255
Fc fragment of IgG, low affinity IIIa, receptor	Fcgr3a	1.51845	258.063	391.855
Fc receptor-like S, scavenger receptor	Fcrls	2.78099	218.111	606.563
fermitin family member 2	Fermt2	0.513852	1636.49	840.913
fukutin	Fktn	0.57817	1001.02	578.761
FLYWCH-type zinc finger 1	Flywch1	0.637908	1197.08	763.627
flavin containing monooxygenase 2	Fmo2	2.34654	86.9835	204.11
forkhead box N3	Foxn3	0.624375	984.829	614.903
follistatin-like 3 (secreted glycoprotein)	Fstl3	2.13416	66.3992	141.706
gamma-aminobutyric acid (GABA) A receptor, beta 3	Gabrb3	0.628554	725.178	455.813
glutamate decarboxylase 2	Gad2	0.642256	312.789	200.891
galanin receptor 1	Galr1	0.504492	84.7071	42.7341
GTPase activating protein and VPS9 domains 1	Gapvd1	0.551391	410.259	226.213
glycoprotein, alpha-galactosyltransferase 1,3	Ggta1p	1.51636	392.359	594.958
gastric inhibitory polypeptide receptor	Gipr	3.48912	178.554	622.994
gap junction protein, alpha 1	Gja1	0.660624	1392.19	919.715
glycine receptor, alpha 1	Glra1	0.655462	610.758	400.329
GNAS complex locus	Gnas	0.62123	318.198	197.674
golgin A4	Golga4	0.421498	211.497	89.1456
golgi membrane protein 1	Golm1	1.52584	617.74	942.573
glypican 3	Gpc3	1.66543	998.083	1662.24
glycoprotein (transmembrane) nmb	Gpnmb	3.13653	419.788	1316.68
glutamate receptor, ionotropic, AMPA 3	Gria3	0.569784	892.072	508.289
glutamate receptor, ionotropic, AMPA 4	Gria4	0.666134	309.479	206.154
glutaredoxin, cysteine rich 1 /// glutaredoxin domain-containing cysteine-rich protein 1-like	Grxcr1 /// LOC100910415	1.58547	228.715	362.62
glycogen synthase kinase 3 beta	Gsk3b	0.619404	890.246	551.422
HECT domain containing E3 ubiquitin protein ligase 1	Hectd1	0.538285	1644.85	885.396
HECT and RLD domain containing E3 ubiquitin protein ligase family member 1	Herc1	0.364885	294.011	107.28
Hedgehog-interacting protein	Hhip	0.63672	185.491	118.106
3-hydroxy-3-methylglutaryl-CoA reductase	Hmgcr	0.607661	518.848	315.284
3-hydroxy-3-methylglutaryl-CoA synthase 1 (soluble)	Hmgcs1	0.647305	10073.9	6520.91
HMG box domain containing 4	Hmgxb4	0.658037	314.381	206.874
hook homolog 3 (Drosophila)	Hook3	0.542795	260.57	141.436
hippocalcin-like 4	Hpcal4	0.639208	370.77	236.999
histidine rich carboxyl terminus 1	Hrct1	1.58637	290.769	461.268
hydroxysteroid (17-beta) dehydrogenase 7	Hsd17b7	0.531173	460.361	244.531
isopentenyl-diphosphate delta isomerase 1	Idi1	0.626525	1304.5	817.301
interferon induced transmembrane protein 1	Ifitm1	1.59766	292.847	467.87
insulin-like growth factor 1	Igf1	0.651	634.567	413.103
insulin-like growth factor binding protein 5	Igfbp5	0.663812	475.731	315.796
insulin-like growth factor binding protein 6	Igfbp6	1.52712	1845.16	2817.78
gamma-2a immunoglobulin heavy chain	IgG-2a	1.56115	42.112	65.7431
interleukin 16	Il16	1.51533	313.206	474.612
imprinted and ancient	Impact	0.653862	654.929	428.233
integrator complex subunit 6	Ints6	0.54808	56.1278	30.7625
integrin, beta 2	Itgb2	1.72928	288.272	498.503
junctional adhesion molecule 2	Jam2	0.592596	421.631	249.857
jumonji domain containing 1C	Jmjd1c	0.574724	114.928	66.052
potassium voltage gated channel, Shaw-related subfamily, member 3	Kcnc3	0.566658	1509.82	855.549
potassium voltage-gated channel, Shal-related subfamily, member 2	Kcnd2	0.63337	1863.81	1180.48
kinesin family member 1A	Kif1a	0.37937	3058.05	1160.13
kinesin family member 5C	Kif5c	0.576088	2223.19	1280.75
kinesin-associated protein 3	Kifap3	0.590448	2043.99	1206.87
kelch-like family, member 42	Klhl42	0.592106	149.683	88.6285
kallikrein B, plasma 1	Klkb1	1.68604	119.898	202.151
leukocyte cell derived chemotaxin 1	Lect1	0.54281	884.537	480.135
lectin, galactoside-binding, soluble, 3	Lgals3	2.44171	927.357	2264.33
leukocyte immunoglobulin-like receptor, subfamily B (with TM and ITIM domains), member 3	Lilrb3	1.99331	28.4148	56.6395
leukocyte immunoglobulin-like receptor, subfamily B (with TM and ITIM domains), member 3-like	Lilrb3l	1.62263	113.422	184.042
leukocyte immunoglobulin-like receptor, subfamily B (with TM and ITIM domains), member 3-like /// leukocyte immunoglobulin-like receptor subfamily B member 3-like /// leukocyte immunoglobulin-like receptor subfamily B member 3-like /// similar to paired-Ig-like receptor B /// similar to paired-Ig-like receptor A11 /// similar to paired-Ig-like receptor B	Lilrb3l /// LOC100912456 /// LOC100912499 /// LOC683463 /// LOC690948 /// LOC690955	1.79506	75.8517	136.159
leukocyte immunoglobulin-like receptor, subfamily B, member 4	Lilrb4	1.68591	78.9946	133.178
IQ motif containing GTPase activating protein 2	LOC100360623	1.51835	184.488	280.118
rCG23949-like	LOC100362458	0.634698	266.49	169.141
Mpv17 transgene, kidney disease mutant-like (predicted)-like	LOC100362572	0.640718	395.359	253.313
hypothetical protein LOC100362769 /// metallothionein 1a /// transthyretin	LOC100362769 /// Mt1a /// Ttr	1.87671	1055.11	1980.13
rCG32052-like	LOC100363005	0.449054	983.622	441.7
uncharacterized LOC100910594	LOC100910594	1.69137	1031.42	1744.51
uncharacterized LOC100910827	LOC100910827	0.660686	126.679	83.6948
leucine zipper protein 2-like	LOC100910839	0.636519	2187.2	1392.19
TBC1 domain family member 12-like /// TBC1 domain family member 12-like /// hypothetical protein LOC685933	LOC100911865 /// LOC100911914 /// LOC685933	0.530288	934.253	495.423
uncharacterized LOC100912411	LOC100912411	0.641586	12418.1	7967.25
uncharacterized LOC100912446	LOC100912446	175.481	17.5759	3084.24
uncharacterized LOC100912503	LOC100912503	0.62139	558.563	347.085
membrane-spanning 4-domains subfamily A member 6B-like /// membrane-spanning 4-domains, subfamily A, member 6B-like	LOC100912573 /// Ms4a6bl	1.72122	169.196	291.224
uncharacterized LOC100912577 /// zinc finger E-box binding homeobox 2	LOC100912577 /// Zeb2	0.58841	288.699	169.874
similar to RIKEN cDNA A430107P09 gene	LOC290071	1.51766	78.5572	119.223
similar to melanoma inhibitory activity 3	LOC683007	0.639775	271.956	173.991
similar to keratin complex 2, basic, gene 6a	LOC683295	1.57966	52.2191	82.4884
similar to RT1 class II histocompatibility antigen, B-1 beta chain precursor (RT1.B-beta(1)) /// RT1 class II, locus Bb	LOC688090 /// RT1-Bb	1.66683	504.301	840.583
lysyl oxidase-like 2	Loxl2	0.580471	74.2337	43.0905
lysophosphatidylglycerol acyltransferase 1	Lpgat1	0.619276	1234.53	764.516
leucine-rich alpha-2-glycoprotein 1	Lrg1	1.69596	288.812	489.812
low density lipoprotein receptor-related protein 11	Lrp11	0.63905	223.397	142.762
lanosterol synthase (2,3-oxidosqualene-lanosterol cyclase)	Lss	0.544638	686.222	373.743
lysozyme 2	Lyz2	1.74945	4081.07	7139.64
v-maf musculoaponeurotic fibrosarcoma oncogene homolog F (avian)	Maff	1.70974	60.3856	103.244
microtubule-associated protein 1B	Map1b	0.53713	4198.33	2255.05
microtubule-associated protein 2	Map2	0.509257	1193.4	607.746
mitogen-activated protein kinase kinase kinase 8	Map3k8	1.53294	56.0419	85.9091
matrilin 2	Matn2	1.9017	773.237	1470.47
mediator complex subunit 13	Med13	0.620281	190.914	118.42
c-mer proto-oncogene tyrosine kinase	Mertk	1.52594	506.472	772.845
similar to B230212L03Rik protein	MGC95152	0.645122	385.82	248.901
monoglyceride lipase	Mgll	0.611961	1474.11	902.099
microphthalmia-associated transcription factor	Mitf	0.542536	470.491	255.259
myeloid/lymphoid or mixed-lineage leukemia (trithorax homolog, Drosophila); translocated to, 10	Mllt10	0.54039	327.906	177.197
matrix metallopeptidase 14 (membrane-inserted)	Mmp14	0.577645	981.484	566.95
M-phase phosphoprotein 8	Mphosph8	0.551538	252.916	139.493
myelin protein zero-like 2	Mpzl2	1.58591	263.636	418.103
membrane-spanning 4-domains, subfamily A, member 11	Ms4a11	1.50296	75.3052	113.18
musashi RNA-binding protein 2	Msi2	0.488564	303.619	148.337
metallothionein 2A	Mt2A	1.87418	1273.11	2386.03
myotubularin related protein 9	Mtmr9	0.621406	856.56	532.272
myocilin, trabecular meshwork inducible glucocorticoid response	Myoc	1.60612	3132.15	5030.62
myomesin 2	Myom2	1.59668	424.747	678.187
neural precursor cell expressed, developmentally down-regulated 4, E3 ubiquitin protein ligase	Nedd4	0.556341	1237.32	688.372
nestin	Nes	1.51992	462.7	703.269
nuclear factor I/X (CCAAT-binding transcription factor)	Nfix	0.577613	1362.05	786.736
Nipped-B homolog (Drosophila)	Nipbl	0.607678	338.843	205.907
nitric oxide synthase 1 (neuronal) adaptor protein	Nos1ap	0.551132	363.946	200.582
neuregulin 1	Nrg1	0.456992	553.275	252.842
protein kinase C and casein kinase substrate in neurons 1	Pacsin1	0.637987	1963.55	1252.72
pantothenate kinase 3	Pank3	0.633497	928.705	588.331
polybromo 1	Pbrm1	0.571646	399.71	228.493
protocadherin 20	Pcdh20	1.97206	291.555	574.965
protein-L-isoaspartate (D-aspartate) O-methyltransferase domain containing 1	Pcmtd1	0.639851	245.223	156.906
phosphodiesterase 1A, calmodulin-dependent	Pde1a	0.662481	184.918	122.505
phosphodiesterase 4B, cAMP specific	Pde4b	0.633889	677.131	429.226
phosphodiesterase 4D, cAMP-specific	Pde4d	0.662441	163.934	108.597
3-phosphoinositide dependent protein kinase-1	Pdpk1	0.632645	1299.68	822.238
period circadian clock 2	Per2	1.61725	632.003	1022.11
peroxisomal biogenesis factor 5-like	Pex5l	0.553601	2522.5	1396.46
phosphoglucomutase 3	Pgm3	0.5512	436.685	240.701
phosphatase and actin regulator 1	Phactr1	0.658484	2036.28	1340.86
PHD finger protein 14	Phf14	0.572308	485.824	278.041
phosphatidylinositol transfer protein, membrane-associated 1	Pitpnm1	3.50188	499.42	1748.91
plakophilin 4	Pkp4	0.650285	4543.32	2954.45
placenta-specific 8	Plac8	1.58733	218.052	346.12
plasminogen activator, urokinase	Plau	1.73371	130.086	225.53
phospholipase B domain containing 1	Plbd1	1.52011	65.0016	98.8095
phospholipase D family, member 4	Pld4	1.54136	265.02	408.492
pleckstrin	Plek	1.6227	280.789	455.636
pleckstrin homology domain containing, family A (phosphoinositide binding specific) member 4	Plekha4	1.79164	877.514	1572.19
pleckstrin homology domain containing, family A (phosphoinositide binding specific) member 8	Plekha8	0.603547	178.841	107.939
pleckstrin homology domain containing, family H (with MyTH4 domain) member 1	Plekhh1	0.651755	321.232	209.365
PNN-interacting serine/arginine-rich protein	Pnisr	0.616207	495.206	305.15
paraneoplastic Ma antigen family-like 2	Pnmal2	0.643954	887.039	571.213
periostin, osteoblast specific factor	Postn	2.7332	147.03	401.862
POU class 3 homeobox 1	Pou3f1	2.16157	265.526	573.952
phosphatidic acid phosphatase type 2B	Ppap2b	0.531296	1538.99	817.657
peroxisome proliferator-activated receptor gamma, coactivator 1 beta	Ppargc1b	0.609693	301.302	183.702
protein phosphatase 1, regulatory subunit 12A	Ppp1r12a	0.640844	598.393	383.476
protein phosphatase 1, regulatory subunit 9A	Ppp1r9a	0.645509	406.925	262.674
protein phosphatase 2, regulatory subunit B, gamma	Ppp2r2c	0.582876	152.86	89.0986
PR domain containing 2, with ZNF domain	Prdm2	0.655674	369.154	242.045
protein kinase, AMP-activated, alpha 1 catalytic subunit	Prkaa1	0.551201	238.786	131.619
protein kinase C, epsilon	Prkce	0.632848	733.41	464.137
paired related homeobox 1	Prrx1	0.638983	140.508	89.7823
prostaglandin E receptor 3 (subtype EP3)	Ptger3	1.81695	30.7395	55.8522
protein tyrosine phosphatase, receptor type, C	Ptprc	1.83964	265.123	487.731
PYD and CARD domain containing	Pycard	1.50128	215.359	323.315
phosphorylase, glycogen, liver	Pygl	1.92535	106.153	204.381
RAB27B, member RAS oncogene family	Rab27b	0.620037	285.701	177.145
Rab7b, member RAS oncogene family	Rab7b	0.590463	116.728	68.9239
retinoic acid induced 14	Rai14	1.59722	362.41	578.849
REST corepressor 1	Rcor1	0.624172	330.12	206.052
similar to KIAA1841 protein	RGD1305110	0.599256	480.147	287.731
similar to hypothetical protein FLJ23554	RGD1309108	2.31022	56.5721	130.694
similar to CG13957-PA	RGD1309995	0.602631	414.887	250.024
similar to EMSY protein	RGD1310712	0.563557	302.258	170.34
similar to KIAA2022 protein	RGD1561931	0.559593	130.082	72.7929
regulator of G-protein signaling 17	Rgs17	0.507264	1913.17	970.485
regulator of G-protein signaling 4	Rgs4	0.621024	430.608	267.418
regulator of G-protein signaling 7 binding protein	Rgs7bp	0.579625	1119.34	648.798
ring finger protein 114	Rnf114	0.652757	43.304	28.267
ring finger protein 20, E3 ubiquitin protein ligase	Rnf20	0.617539	254.62	157.238
RAR-related orphan receptor A	Rora	0.648529	450.747	292.323
RT1 class II, locus Ba	RT1-Ba	1.7584	509.429	895.78
RT1 class II, locus Da	RT1-Da	1.83241	658.822	1207.23
RT1 class II, locus Db1	RT1-Db1	1.59492	215.654	343.951
RT1 class Ib, locus EC2	RT1-EC2	2.50186	75.448	188.76
ryanodine receptor 2, cardiac	Ryr2	0.525994	413.534	217.517
S100 calcium binding protein A11	S100a11	1.61369	759.869	1226.19
S100 calcium-binding protein A4	S100a4	1.54605	2148.59	3321.83
S100 calcium binding protein A8	S100a8	2.29687	84.5267	194.147
S100P binding protein	S100pbp	0.595214	513.206	305.467
sterile alpha motif domain containing 8	Samd8	0.658797	1140.79	751.547
sterol-C5-desaturase	Sc5d	0.649028	2712.27	1760.34
S-phase cyclin A-associated protein in the ER	Scaper	0.62515	792	495.119
stearoyl-Coenzyme A desaturase 1	Scd1	0.61306	1573.29	964.524
sodium channel, voltage-gated, type VII, alpha	Scn7a	1.97552	3196.69	6315.12
sodium channel, voltage gated, type VIII, alpha subunit	Scn8a	0.666171	261.219	174.017
SDA1 domain containing 1	Sdad1	0.586538	165.585	97.122
sema domain, immunoglobulin domain (Ig), short basic domain, secreted, (semaphorin) 3B	Sema3b	1.7676	1231.58	2176.95
serpin peptidase inhibitor, clade G (C1 inhibitor), member 1	Serping1	1.79154	1850.51	3315.25
SET domain containing 5	Setd5	0.531196	471.077	250.235
SH3-domain GRB2-like (endophilin) interacting protein 1	Sgip1	0.62667	608.903	381.581
small glutamine-rich tetratricopeptide repeat (TPR)-containing, beta	Sgtb	0.633333	381.686	241.735
shroom family member 3	Shroom3	1.53724	45.2173	69.5098
SLAIN motif family, member 2	Slain2	0.614314	606.945	372.855
solute carrier family 4, sodium bicarbonate cotransporter, member 4	Slc4a4	0.614454	2928.46	1799.4
solute carrier family 6 (neurotransmitter transporter, taurine), member 6	Slc6a6	0.538358	458.736	246.965
solute carrier family 9, subfamily A (NHE3, cation proton antiporter 3), member 3	Slc9a3	2.15399	195.395	420.879
schlafen family member 13	Slfn13	1.76546	197.406	348.511
SLIT and NTRK-like family, member 1	Slitrk1	0.644802	324.617	209.314
SWI/SNF related, matrix associated, actin dependent regulator of chromatin, subfamily a, member 4	Smarca4	0.57401	1003.4	575.963
spermine synthase	Sms	0.663938	1150.62	763.943
sclerostin domain containing 1	Sostdc1	1.73609	651.097	1130.37
SRY (sex determining region Y)-box 2	Sox2	0.639789	314.389	201.143
spermatogenesis associated, serine-rich 2-like	Spats2l	0.642354	508.381	326.561
ST8 alpha-N-acetyl-neuraminide alpha-2,8-sialyltransferase 3	St8sia3	0.619476	367.566	227.698
signal transducer and activator of transcription 6, interleukin-4 induced	Stat6	1.52989	120.89	184.948
sulfotransferase family, cytosolic, 1A, phenol-preferring, member 1	Sult1a1	1.54064	983.911	1515.85
synaptotagmin VI	Syt6	0.514844	156.632	80.6412
tetratricopeptide repeat, ankyrin repeat and coiled-coil containing 2	Tanc2	0.651895	268.939	175.32
Tax1 (human T-cell leukemia virus type I) binding protein 3	Tax1bp3	1.50585	1023.01	1540.49
T-box 4	Tbx4	1.79361	62.3559	111.842
transcription elongation regulator 1	Tcerg1	0.66402	533.931	354.541
transcription factor 7-like 2 (T-cell specific, HMG-box)	Tcf7l2	0.639987	67.3047	43.0741
tectonin beta-propeller repeat containing 1	Tecpr1	0.629406	558.23	351.353
tet methylcytosine dioxygenase 3	Tet3	0.655637	326.769	214.242
TIMP metallopeptidase inhibitor 1	Timp1	1.74217	687.038	1196.94
tousled-like kinase 1	Tlk1	0.635705	952.344	605.41
toll-like receptor 7	Tlr7	1.838	137.937	253.529
transmembrane protein 173	Tmem173	1.51723	134.737	204.426
transmembrane protein 176A	Tmem176a	1.60175	1292.64	2070.48
transmembrane protein 252	Tmem252	1.665	139.179	231.733
TATA element modulatory factor 1	Tmf1	0.652113	671.822	438.104
tenascin C	Tnc	2.31731	74.6873	173.073
tumor necrosis factor (ligand) superfamily, member 4	Tnfsf4	1.56093	28.4667	44.4344
tenascin R	Tnr	0.572177	554.015	316.995
triggering receptor expressed on myeloid cells 2	Trem2	1.73612	118.885	206.399
Ttk protein kinase	Ttk	1.54111	53.4315	82.3436
Tyro protein tyrosine kinase binding protein	Tyrobp	1.82481	677.912	1237.06
ubinuclein 2	Ubn2	0.526371	1138.89	599.479
UBX domain protein 2A	Ubxn2a	0.664895	412.208	274.075
UDP glycosyltransferase 8	Ugt8	0.631132	5394.32	3404.53
unc-5 homolog B (C. elegans)	Unc5b	0.471285	994.58	468.73
unc-93 homolog B1 (C. elegans)	Unc93b1	1.51115	440.104	665.064
ubiquitin specific peptidase 7 (herpes virus-associated)	Usp7	0.460755	120.758	55.6399
vascular endothelial zinc finger 1	Vezf1	0.573756	810.683	465.135
WAS protein family, member 2	Wasf2	0.506821	222.412	112.723
WD repeat and FYVE domain containing 3	Wdfy3	0.609684	236.224	144.022
zinc finger CCCH type containing 13	Zc3h13	0.592921	611.006	362.278
zinc finger, DHHC-type containing 20	Zdhhc20	0.572869	2015.48	1154.6
zinc finger protein 451	Zfp451	0.586568	217.63	127.655
zinc finger protein 709-like 1	Zfp709l1	0.640795	59.3222	38.0134
zinc finger protein 770	Zfp770	0.623014	79.3655	49.4459
zinc finger protein 91	Zfp91	0.605541	2466.76	1493.73
zinc finger, FYVE domain containing 20	Zfyve20	0.617977	363.953	224.915
